# Supplementary material for: Median raphe serotonergic neurons projecting to the interpeduncular nucleus control preference and aversion
Source: Nat Commun. 2022 Dec 22;13:7708. doi: 10.1038/s41467-022-35346-7 (PMC9780347; doi:10.1038/s41467-022-35346-7)
Supplement: Supplementary file 4 — Source Data [file 41467_2022_35346_MOESM4_ESM.xlsx]

## Sheet: Fig. 1
	Fig. 1d
	Venus+Tph+/GFP+	Venus+Tph+/Tph2+
	100	92.8571
	88.8889	100
	84.8485	93.3333
	91.8367	93.75
	91.1765	96.875
	Fig. 1g
	Time (s)	−4	−3.9	−3.8	−3.7	−3.6	−3.5	−3.4	−3.3	−3.2	−3.1	−3	−2.9	−2.8	−2.7	−2.6	−2.5	−2.4	−2.3	−2.2	−2.1	−2	−1.9	−1.8	−1.7	−1.6	−1.5	−1.4	−1.3	−1.2	−1.1	−1	−0.9	−0.8	−0.7	−0.6	−0.5	−0.4	−0.3	−0.2	−0.1	0	0.1	0.2	0.3	0.4	0.5	0.6	0.7
	∆F/F0	−0.01287	−0.00993	−0.00614	−0.00449	−0.00367	−0.00463	−0.00567	−0.00854	−0.01075	−0.01387	−0.01312	−0.01436	−0.01271	−0.01151	−0.00821	−0.01048	−0.01662	−0.02254	−0.02426	−0.02195	−0.01718	−0.01328	−0.00991	−0.0097	−0.0127	−0.01907	−0.02451	−0.02631	−0.01876	−0.00727	0.007386	0.016664	0.021703	0.018372	0.011087	−0.0002	−0.00863	−0.01595	−0.02213	−0.02831	−0.03318	−0.03677	−0.04123	−0.04607	−0.05077	−0.05269	−0.05399	−0.05434
	Fig. 1h
	Time (s)	−2	−1.9	−1.8	−1.7	−1.6	−1.5	−1.4	−1.3	−1.2	−1.1	−1	−0.9	−0.8	−0.7	−0.6	−0.5	−0.4	−0.3	−0.2	−0.1	0	0.1	0.2	0.3	0.4	0.5	0.6	0.7	0.8	0.9	1	1.1	1.2	1.3	1.4	1.5	1.6	1.7	1.8	1.9	2	2.1	2.2	2.3	2.4	2.5	2.6	2.7
	∆F/F0	−0.02849	−0.02942	−0.02888	−0.0258	−0.02238	−0.01669	−0.00947	−0.00151	0.005058	0.008321	0.006557	0.001698	−0.00218	−0.00263	−0.00209	−0.00293	−0.00328	−0.00092	0.003458	0.002315	−0.00115	−0.00715	−0.01007	−0.01338	−0.01355	−0.01242	−0.01118	−0.01288	−0.01577	−0.01931	−0.02323	−0.02805	−0.0319	−0.0343	−0.03411	−0.03366	−0.03478	−0.03679	−0.03959	−0.04072	−0.0381	−0.0334	−0.02756	−0.02354	−0.02134	−0.02003	−0.02052	−0.01964
		−0.04005	−0.03729	−0.03317	−0.02696	−0.01724	−0.00752	−0.00045	0.003726	0.005599	0.005788	0.003531	−0.00139	−0.00419	−0.00463	−0.00196	−0.00035	−0.000027	0.001668	0.003203	0.004144	0.002845	−0.00047	−0.00359	−0.00661	−0.0089	−0.01249	−0.01556	−0.0173	−0.01846	−0.02114	−0.02504	−0.02784	−0.03022	−0.03114	−0.03241	−0.03359	−0.03555	−0.03596	−0.03388	−0.02967	−0.02664	−0.02634	−0.02831	−0.03073	−0.03287	−0.03576	−0.03838	−0.03937
		−0.01623	−0.01828	−0.02046	−0.02168	−0.02226	−0.01764	−0.00926	−0.00277	−0.00371	−0.00732	−0.01002	−0.00748	−0.00451	−0.00042	0.002379	0.003655	0.003968	0.003112	0.003455	0.00586	0.010066	0.011269	0.007411	0.001407	−0.00407	−0.00685	−0.00778	−0.00921	−0.00937	−0.0091	−0.00864	−0.00924	−0.00935	−0.00691	−0.00555	−0.00491	−0.00565	−0.00607	−0.00922	−0.01211	−0.01473	−0.01669	−0.02023	−0.025	−0.02929	−0.02991	−0.02762	−0.02555
		−0.00396	−0.00699	−0.00689	−0.00812	−0.00445	−0.0048	−0.00884	−0.01498	−0.01559	−0.0117	−0.00766	−0.00555	−0.00227	−0.00027	0.002337	0.003137	0.004264	0.00315	0.001826	0.001037	0.001452	0.000451	−0.00191	−0.00408	−0.00594	−0.009	−0.01222	−0.01554	−0.01757	−0.0207	−0.0234	−0.02697	−0.02947	−0.03006	−0.0278	−0.02516	−0.02376	−0.02483	−0.02809	−0.03258	−0.03648	−0.03841	−0.03785	−0.03416	−0.02878	−0.02338	−0.02156	−0.02214
		0.0033696	0.0006163	−0.000853	−0.000337	−0.000199	0.0002531	−0.000105	−0.000273	0.0009744	3.915e-05	−0.000319	−0.004306	−0.005394	−0.003594	−0.000575	0.0006215	−0.000636	−0.000293	0.0043153	0.0101794	0.0165287	0.0173145	0.0134547	0.0067368	0.0006338	−0.002776	−0.005188	−0.007812	−0.012859	−0.017079	−0.021095	−0.02406	−0.027293	−0.030204	−0.032041	−0.033215	−0.033279	−0.033285	−0.033257	−0.033387	−0.033475	−0.033921	−0.03482	−0.035435	−0.036234	−0.036326	−0.037593	−0.038684
		0.00893	0.012187	0.014341	0.015629	0.01246	0.007472	0.00214	−0.00155	−0.00404	−0.00578	−0.00694	−0.00851	−0.00902	−0.0074	−0.00216	0.003021	0.008166	0.008493	0.007681	0.006661	0.006952	0.004945	0.002666	0.001258	0.001416	−0.00087	−0.00426	−0.00882	−0.01257	−0.01715	−0.02227	−0.02474	−0.02468	−0.02245	−0.02214	−0.01956	−0.0162	−0.01291	−0.01294	−0.0165	−0.02026	−0.02412	−0.02627	−0.02824	−0.02944	−0.02894	−0.02689	−0.02577
		−0.01021	−0.01293	−0.01498	−0.01559	−0.01628	−0.01876	−0.02142	−0.01854	−0.01154	−0.00517	−0.00171	−0.00067	0.000993	0.00212	0.001902	0.001396	−0.00024	−0.00053	−0.00198	−0.00128	6.02e-06	0.002145	0.002583	0.000206	−0.00385	−0.0092	−0.01372	−0.01601	−0.01716	−0.01853	−0.02126	−0.02124	−0.02084	−0.02005	−0.02188	−0.02467	−0.02731	−0.02873	−0.02957	−0.03025	−0.03153	−0.03245	−0.03369	−0.03474	−0.0359	−0.03704	−0.03913	−0.04185
		0.0048527	0.008205	0.0109425	0.013401	0.0109352	0.0070776	0.0043011	0.003204	0.0026305	0.0010889	−0.000354	−0.000973	−0.002269	−0.001704	−0.002178	−0.000939	−0.001706	0.0004415	0.0029649	0.0067162	0.0081119	0.0060359	0.0014077	−0.003861	−0.008036	−0.011505	−0.015922	−0.019957	−0.022671	−0.023799	−0.025536	−0.027545	−0.029133	−0.029001	−0.029759	−0.029207	−0.028259	−0.026887	−0.027372	−0.026454	−0.021704	−0.017044	−0.015955	−0.018811	−0.023613	−0.027246	−0.031466	−0.034703
		−0.02454	−0.02874	−0.0325	−0.03285	−0.0327	−0.03033	−0.02625	−0.01685	−0.00806	−0.0042	−0.00463	−0.00389	−0.00029	0.001406	0.001862	0.001082	0.001863	0.001771	0.000634	0.000197	−0.00056	−0.00317	−0.00855	−0.01418	−0.01669	−0.0184	−0.02018	−0.02295	−0.02597	−0.02856	−0.03002	−0.02983	−0.02965	−0.03017	−0.03207	−0.03509	−0.03824	−0.03905	−0.03724	−0.03378	−0.03054	−0.02868	−0.02885	−0.03197	−0.0345	−0.03403	−0.02826	−0.0218
		−0.0287	−0.03018	−0.02566	−0.01914	−0.01181	−0.00871	−0.00653	−0.00637	−0.00708	−0.00782	−0.00766	−0.00631	−0.00552	−0.00362	−0.00197	0.000999	0.002951	0.005903	0.006921	0.008315	0.006406	0.003142	−0.00269	−0.00901	−0.01497	−0.01908	−0.02014	−0.02034	−0.02188	−0.02278	−0.02294	−0.02331	−0.02598	−0.0264	−0.02487	−0.02421	−0.02576	−0.02772	−0.02892	−0.0304	−0.03055	−0.02966	−0.02965	−0.0319	−0.03492	−0.03646	−0.03636	−0.03459
	Fig. 1i
	Time (s)	−2	−1.9	−1.8	−1.7	−1.6	−1.5	−1.4	−1.3	−1.2	−1.1	−1	−0.9	−0.8	−0.7	−0.6	−0.5	−0.4	−0.3	−0.2	−0.1	0	0.1	0.2	0.3	0.4	0.5	0.6	0.7	0.8	0.9	1	1.1	1.2	1.3	1.4	1.5	1.6	1.7	1.8	1.9	2	2.1	2.2	2.3	2.4	2.5	2.6	2.7
	∆F/F0	−0.01447783	−0.01230152	−0.007762932	−0.004424382	−0.003268417	−0.004180031	−0.004379714	−0.004036791	−0.003678846	−0.003180905	−0.000294006	0.00318178	0.00541821	0.00381969	0.00154805	9.84739e-05	−0.001124843	−0.001615029	−0.004551993	−0.006480335	−0.009413676	−0.01316926	−0.01918799	−0.02601548	−0.03316294	−0.04013095	−0.0471026	−0.05185944	−0.05583933	−0.05967518	−0.06371649	−0.06728277	−0.06983525	−0.07045333	−0.07134245	−0.07242429	−0.07456873	−0.07732952	−0.07795599	−0.07531818	−0.07123902	−0.06857122	−0.06864526	−0.06802846	−0.06641275	−0.06260185	−0.05746466	−0.05577239
		0.00191643	0.00365048	0.0062049	0.0089612	0.0108779	0.0115017	0.0113931	0.0104137	0.00922991	0.00758279	0.00526372	0.00326739	0.00188654	0.00118373	0.000592758	−0.000553149	−0.001566208	−0.002473274	−0.003313892	−0.00428762	−0.00554279	−0.00562985	−0.005884835	−0.005891947	−0.006123422	−0.005821268	−0.005278096	−0.005748252	−0.006605554	−0.008024927	−0.008864489	−0.009405322	−0.009956686	−0.009943457	−0.009754338	−0.009268776	−0.009793404	−0.01134041	−0.01268892	−0.01343539	−0.01328125	−0.01326216	−0.01347965	−0.01331983	−0.01304725	−0.01276589	−0.01353458	−0.01406512
		−0.02686238	−0.02628861	−0.02531194	−0.02443657	−0.02304542	−0.02155461	−0.01922866	−0.01553323	−0.01187544	−0.009502558	−0.009650782	−0.008798754	−0.007242304	−0.003229267	0.000322138	0.00331671	0.00489248	0.00570284	0.00688853	0.00779841	0.00688608	0.00409775	1.85312e-05	−0.004254367	−0.007824332	−0.01124788	−0.01431445	−0.01746166	−0.01982682	−0.02185463	−0.02446737	−0.02703635	−0.02961705	−0.03038304	−0.03080813	−0.03049657	−0.03135666	−0.03223179	−0.03314433	−0.03392985	−0.03461448	−0.0351754	−0.0357405	−0.03642278	−0.03715002	−0.03782063	−0.03860519	−0.03933357
		−0.01350184	−0.01428258	−0.01380952	−0.01214499	−0.01039251	−0.00896453	−0.007588039	−0.005592273	−0.003576021	−0.00267438	−0.002920226	−0.003738066	−0.003465701	−0.002074055	−0.000245624	0.000969385	0.00153321	0.00227946	0.00324758	0.00441404	0.00506638	0.00345035	6.95956e-05	−0.004150411	−0.007397392	−0.01025965	−0.01261583	−0.01508065	−0.01742752	−0.01981567	−0.02234463	−0.02428304	−0.0258514	−0.02606894	−0.02626313	−0.02632754	−0.0268794	−0.02722371	−0.02800904	−0.02858565	−0.02840059	−0.02807119	−0.02831877	−0.02945186	−0.03068876	−0.03091261	−0.03077763	−0.03040871
		−0.000637679	−0.000881558	−0.001389556	−0.00176296	−0.00227465	−0.002598306	−0.002825713	−0.002590596	−0.002269741	−0.001752716	−0.001337033	−0.000976656	−0.000540679	7.09531e-05	0.000692244	0.00108565	0.000992971	0.000745739	1.16931e-05	−0.000744884	−0.001312363	−0.00201283	−0.002902852	−0.004060181	−0.00501943	−0.006032054	−0.006812851	−0.007251574	−0.007069582	−0.006954971	−0.007042535	−0.007552294	−0.008126989	−0.008621453	−0.009100672	−0.009507729	−0.009723183	−0.009855574	−0.01005005	−0.01019572	−0.01027791	−0.009836874	−0.009749088	−0.009839506	−0.01004614	−0.01030307	−0.0103654	−0.01054532
		−0.001512507	−0.001689339	−0.001770977	−0.001108082	−0.000214704	0.000406771	0.000925539	0.00108284	0.00093819	0.000597469	0.000265659	0.000417091	0.000885738	0.00110736	0.00110991	0.000576734	−0.0000349931	−0.000871338	−0.001553088	−0.001903073	−0.002098753	−0.002283658	−0.002547342	−0.002796794	−0.003195209	−0.003201161	−0.003162979	−0.003007835	−0.003034891	−0.003160548	−0.003086998	−0.003203486	−0.003503192	−0.003790295	−0.004188315	−0.004464223	−0.004611428	−0.004640473	−0.004455377	−0.004401532	−0.00447287	−0.004725522	−0.00503815	−0.005072604	−0.004844728	−0.004827635	−0.004676207	−0.004558373
		−0.01589487	−0.01520478	−0.01355829	−0.0100524	−0.006592208	−0.004173366	−0.003053282	−0.004578646	−0.004996147	−0.004683065	−0.002758498	−0.000775909	0.00180556	0.00394102	0.00452578	0.00388281	0.0025625	−0.0000530344	−0.004172694	−0.008957521	−0.01464767	−0.02043375	−0.02655509	−0.03154576	−0.03530288	−0.03812228	−0.04067055	−0.04301154	−0.04491373	−0.04634816	−0.0476395	−0.04955809	−0.05150457	−0.05337534	−0.05420826	−0.0544995	−0.054771	−0.05582543	−0.05707198	−0.05809014	−0.05804638	−0.05884432	−0.06035611	−0.06168729	−0.06144682	−0.0605874	−0.06014161	−0.06019668
	Fig. 1j			Fig. 1m			Fig. 1n					Fig. 1p
	0.1	0.005		Venus	eArchT		Venus		eArchT			eArchT	Mouse #1	Mouse #2	Mouse #3	Mouse #4	Mouse #5	Mouse #6	Mouse #7	Mouse #8	Mouse #9	Mouse #10
	100	72.4197		36.2	57.5		Pre	Post	Pre	Post		Day 1	74	38	11	17	19	40	48	38	39	33
	100	47.2461		33.3	203.9		435.3	471.5	445.6	503.1		Day 2	22	35	42	48	27	62	48	52	26	56
	100	62.8015		73.7	24.2		346.9	380.2	345.8	549.7		Day 3	71	74	38	42	60	51	40	19	29	65
	100	76.5216		−57.4	4.2		326.8	400.5	447.3	471.5		Day 4	64	81	37	71	41	68	18	36	30	42
	100	80.7897		−94.2	107.5		426.3	368.9	265.4	269.6
				−17.9	217.9		436	341.8	419.8	527.3		Venus	Mouse #1	Mouse #2	Mouse #3	Mouse #4	Mouse #5	Mouse #6	Mouse #7	Mouse #8	Mouse #9	Mouse #10	Mouse #11	Mouse #12
				−8.9	80.8		349.3	331.4	298.2	516.1		Day 1	32	18	18	22	26	28	50	18	27	28	19	12
				101.1	55.9		415.8	406.9	392	472.8		Day 2	12	1	24	23	38	6	19	43	29	6	20	10
					130		341.6	442.7	399.5	455.4		Day 3	15	16	44	17	21	37	30	13	14	19	18	7
					13.1				243.7	373.7		Day 4	46	7	19	8	22	21	20	28	14	34	19	5
					117.9				358.6	371.7
					185.7				405.1	523
					50				314.6	500.3
									429.2	479.2
[truncated: 136 more columns]

## Sheet: Fig. 2
	Fig. 2c
	Time (s)	−2	−1.9	−1.8	−1.7	−1.6	−1.5	−1.4	−1.3	−1.2	−1.1	−1	−0.9	−0.8	−0.7	−0.6	−0.5	−0.4	−0.3	−0.2	−0.1	0	0.1	0.2	0.3	0.4	0.5	0.6	0.7	0.8	0.9	1	1.1	1.2	1.3	1.4	1.5	1.6	1.7	1.8	1.9	2	2.1	2.2	2.3	2.4	2.5	2.6	2.7
	∆F/F0	0.00668184	0.0137144	0.0146661	0.0116361	0.0043069	0.00373606	0.00317303	0.00354604	0.00317221	0.00169891	0.00106952	−0.000632579	−0.000289637	−0.0001649	−0.000159452	0.00199068	−0.001462717	−0.003009667	−0.003488499	0.00614725	0.0182637	0.0357072	0.0489551	0.0643731	0.0734115	0.073003	0.0697462	0.0654951	0.0618901	0.0649399	0.058235	0.063659	0.0666215	0.0771886	0.0818197	0.0878114	0.0888691	0.0687255	0.0407912	0.0173432	0.0150241	0.014856	0.0274905	0.0416306	0.0497564	0.04737	0.0473433	0.0549417
		−0.01218446	−0.0125151	−0.01315412	−0.01401229	−0.0140333	−0.01447331	−0.01469429	−0.01242623	−0.01057944	−0.008578996	−0.00855329	−0.00919202	−0.01116691	−0.01032578	−0.004448687	0.00109916	0.00224307	0.00172818	0.0107248	0.0278915	0.0384657	0.0333034	0.0477387	0.0508427	0.0562365	0.044338	0.0430111	0.044633	0.0435666	0.0436323	0.043108	0.0388943	0.0441947	0.0453233	0.0436993	0.0381787	0.0514063	0.0656747	0.0698585	0.0543628	0.0643334	0.0749765	0.0812792	0.0608687	0.0469231	0.0577522	0.0637267	0.0644679
		−0.01706856	−0.01825834	−0.01864911	−0.01716284	−0.01650775	−0.01624019	−0.01700209	−0.01651847	−0.01491825	−0.01312633	−0.01397176	−0.01734994	−0.01731459	−0.01561408	−0.008842674	−0.001519297	0.00934032	0.0168894	0.0205896	0.027793	0.0338426	0.0311197	0.0210636	0.0132351	0.0146932	0.0139272	0.0102814	0.0050025	0.00371681	0.00604889	0.0113613	0.0116997	0.0109751	0.0110667	0.0146325	0.0178435	0.0230622	0.0329864	0.0379653	0.0308991	0.0149594	0.0134854	0.0150479	0.0208069	0.011708	0.00538803	−0.001862922	−0.007894086
		0.0437672	0.0376156	0.0291809	0.0227122	0.0155889	0.00914646	6.26195e-05	−0.005438899	−0.007888834	−0.009810054	−0.01185728	−0.01391254	−0.01406076	−0.01251125	−0.01043675	−0.002494704	0.00614099	0.0163295	0.0203058	0.022497	0.0160893	0.0171524	0.0200664	0.0306749	0.0291997	0.0272043	0.025811	0.0278199	0.026051	0.0245654	0.0222497	0.0227359	0.0226021	0.0294676	0.0341302	0.0343454	0.0393582	0.0495704	0.0548118	0.0610442	0.0732594	0.105211	0.0919592	0.0874476	0.0655707	0.0614524	0.046838	0.0374129
		0.00812884	0.00467086	0.00311567	0.00257124	0.0016522	0.00126056	−0.001022751	−0.000444181	−0.000195323	0.00116119	0.000599814	0.000568481	−0.001142227	−0.001334752	−0.001687881	−0.000958907	−0.001415459	−0.002487878	0.00317598	0.00468283	0.0118088	0.0123588	0.018564	0.0238734	0.0342285	0.0410019	0.0394929	0.0312546	0.0256209	0.0240951	0.0282089	0.031104	0.0325448	0.0289895	0.0287647	0.0283262	0.0269467	0.0194052	0.0109432	0.00491431	0.00421331	0.0233262	0.0308593	0.0374051	0.0234591	0.0191928	0.0212881	0.0204765
		0.00271108	0.00740236	0.00890463	0.00663246	0.00471066	0.00257705	0.00311535	0.00418692	0.00759162	0.0106569	0.0129827	0.0147394	0.0157248	0.0171772	0.0156673	−0.000978373	−0.02002857	−0.03234594	−0.01896418	−0.003974268	0.00162013	−0.000705951	−0.003075562	−0.001694928	−0.002791269	−0.00336995	−0.000133177	0.00324485	0.00805565	0.00936557	0.0111974	0.0127759	0.0143734	0.0176411	0.0197303	0.022832	0.0229827	0.0225336	0.0216937	0.0219529	0.0240636	0.0246954	0.0234849	0.0210883	0.020153	0.0201	0.0204846	0.0184434
		0.0164669	0.0159933	0.0130677	0.00972181	0.00645174	0.00429754	0.00196797	0.00021111	−0.000781993	−0.001286616	−0.000192153	0.000882526	0.00244118	0.00125671	−0.000880309	−0.002158794	−0.002247327	−0.000675417	0.000301165	0.00127242	0.00246226	0.00518972	0.0140167	0.0237754	0.033145	0.0373833	0.039876	0.0450691	0.0493967	0.0531516	0.0512446	0.0474466	0.0449508	0.0423856	0.0399233	0.0360764	0.0336291	0.0326926	0.0337618	0.0335797	0.0326208	0.030617	0.0294602	0.0304746	0.0291384	0.0261604	0.0245812	0.0248216
	Fig. 2f			Fig. 2g
	Venus	CheRiff		Venus		CheRiff
	−109.7	−105.3		Pre	Post	Pre	Post
	−2.1	−54.5		658.3	548.6	618.7	513.4
	−15.3	−177.9		525.2	523.1	513	458.5
	101.9	−274		501.2	485.9	539	361.1
	−64.5	−282.6		453.8	555.7	610.9	336.9
	30.3	−152		505.5	441	516.8	234.2
	45.2	−38.3		487.2	517.5	589.2	437.2
	−86.3	−91.5		452.2	497.4	471.8	433.5
		−132		505.7	419.4	625.8	534.3
						578.4	446.4
[truncated: 3 more columns]

## Sheet: Fig. 3
	Fig. 3c					Fig. 3d
	Venus		CheRiff			Venus	CheRiff
	OFF	ON	OFF	ON		2.9	3.65
	1.46	1.44	3.07	0.58		4.1	3.25
	2.15	1.95	2.86	0.39		2.99	2.98
	1.66	1.33	2.08	0.9		3.45	3.71
	1.72	1.73	3.2	0.51		3.14	1.11
	1.51	1.63	0.56	0.55		3.4	3.21
	1.38	2.02	2.48	0.73		3.14	4.45
	1.56	1.58	3.23	1.22		3.41
	1.76	1.65
	Fig. 3h							Fig. 3i
	CheRiff							Venus
	Averaged			Time				Averaged			Time
		-6	-4	-2	0	2			-6	-4	-2	0	2
	Pre	0.999477	1.84192	1.7883	4.3745	0.942157		Pre	0.534994	1.47904	2.15345	5.06541	0.840207
	Stim	0.617258	0.925039	1.09462	3.25587	0.952171		Stim	0.495743	1.15339	2.07163	5.16967	1.00013
	Post	0.5983	1.03714	1.39287	3.91262	0.753279		Post	0.744455	1.43117	2.3711	4.8004	1.09562
	Pre			Time				Pre			Time
		-6	-4	-2	0	2			-6	-4	-2	0	2
		1.64489	2.02644	1.86534	5.18056	2.15362			0.517208	1.82295	2.73866	5.87582	0.271322
		1.39725	2.19075	2.07	4.66613	1.09537			0.678305	1.28878	2.10275	5.15512	0.406983
		0.517208	2.46733	2.45038	4.08679	0.483292			0.398504	1.11072	1.63641	4.82445	1.0005
		1.04289	1.50075	1.24639	3.79003	0.780051			0.29325	1.31963	1.94063	3.26025	1.28513
		0.64439	1.90773	2.1621	4.80749	0.186534			0.568081	2.08579	2.36559	5.92669	1.52619
		1.17856	1.54314	1.19551	2.37407	1.65337			0.754615	1.24639	2.13666	5.35013	0.551123
		1.10225	1.53467	1.8399	4.14614	0.610475
		1.52619	1.97556	1.52619	4.96859	1.17008
		0.585038	1.71272	2.04339	5.7656	0.652869
		0.35611	1.5601	1.48379	3.95961	0.635911
	Stim			Time				Stim			Time
		-6	-4	-2	0	2			-6	-4	-2	0	2
		0.084788	0.178055	0.169576	1.85686	0.754615			0.322195	0.780051	2.24689	5.1636	0.364589
		0.992021	1.48379	1.67033	4.93467	1.14464			0.729178	1.76359	2.17058	5.5621	1.53467
		0.661348	1.1616	1.29726	3.24739	0.890276			0.686784	1.30574	2.18753	3.6035	1.31422
		0.330674	0.228928	0.28828	1.61098	1.39053			0.405375	1.09538	1.99238	5.14913	1.37138
		0.381547	1.00898	1.2803	3.63741	0.237407			0.322195	1.2803	2.27232	5.99452	0.262843
		1.26334	1.17856	1.09377	3.33217	1.22095			0.508729	0.695263	1.5601	5.54515	1.15312
		0.780051	1.24639	1.34813	4.90923	0.992021
		0.491771	0.508729	0.737657	2.23841	0.966585
		0.398504	0.93267	0.983543	2.47581	1.61945
		0.78853	1.32269	2.07731	4.31572	0.305237
	Post			Time				Post			Time
		-6	-4	-2	0	2			-6	-4	-2	0	2
		0.8004	1.10889	1.15057	3.15991	0.658663			0.271322	1.23791	2.4419	5.91821	0.390026
		0.440898	0.890276	1.92469	3.33217	0.907233			0.339153	1.25486	3.31522	5.2823	0.35611
		0.296759	0.64439	0.975064	5.35861	0.958106			0.4485	1.2075	1.9665	5.0025	1.38
		0.618954	1.33117	1.14464	3.57806	0.313716			0.635911	1.89925	2.49277	5.63841	1.21247
		0.398504	0.93267	1.69576	4.45986	0.390026			0.313716	0.813966	2.02644	4.96859	0.457856
		0.958106	1.39901	1.58554	2.83192	1.45836			2.45813	2.1735	1.98375	1.99238	2.77725
		0.373068	0.847882	1.31422	4.50225	0.559602
		0.830924	1.05137	1.45836	4.87532	0.780051
		0.64439	0.949627	1.14464	3.57806	0.635911
		0.621	1.21612	1.53525	3.45	0.871125

## Sheet: Fig. 4
	Fig. 4c							Fig. 4f			Fig. 4h
	ChR2(C128S)							Facial expression			Tongue responses
	Averaged			Time				Averaged			Averaged
		-6	-4	-2	0	2			Similarity index			Protrusion	Appearance
	Pre	1.03493	2.18524	2.12076	6.61339	0.794015		Pre	0.148937		Pre	7.2	19.2
	Stim	0.32541	0.373142	0.512264	3.03665	0.393614		Stim	-0.0421378		Stim	0	4.4
	Post	0.587028	1.00439	1.31657	7.16988	0.559882		Post	-0.0149046		Post	6.6	14.4
	Pre			Time				Pre			Pre
		-6	-4	-2	0	2			Similarity index			Protrusion	Appearance
		1.35729	2.57885	1.45909	6.99004	0.254492			0.199778			8	15
		0.576848	2.42616	3.73255	9.82338	1.13673			0.116124			13	40
		0.627746	1.91717	1.23853	7.29543	0.508984			0.174493			9	12
		0.814374	1.45909	1.71358	5.36129	0.644713			0.140972			5	21
		1.79841	2.54492	2.46009	3.59682	1.42515			0.11332			1	8
	Stim			Time				Stim			Stim
		-6	-4	-2	0	2			Similarity index			Protrusion	Appearance
		0.407187	0.390221	0.542916	5.58185	0.288424			-0.12628			0	2
		0.118763	0.254492	0.339322	1.96807	0.30539			0.00875			0	12
		0.322356	0.424153	0.576848	2.59582	0.508984			0.009131			0	0
		0.1001	0.033367	0.033367	0.083417	0			-0.00304			0	6
		0.678645	0.763475	1.06886	4.95411	0.865272			-0.09925			0	2
	Post			Time				Post			Post
		-6	-4	-2	0	2			Similarity index			Protrusion	Appearance
		0.814374	1.13673	1.06886	7.56689	0.492017			-0.18263			9	15
		0.407187	1.83234	2.59582	8.89025	0.61078			0.028093			11	30
		0.203593	0.780441	0.83134	6.51499	0.390221			0.209014			4	5
		0.712577	0.797408	0.882238	6.39623	0.52595			-0.1228			8	17
		0.797408	0.475051	1.20459	6.48106	0.780441			-0.0062			1	5

## Sheet: Fig. 6
	Fig. 6b
	Time (s)	−4	−3.9	−3.8	−3.7	−3.6	−3.5	−3.4	−3.3	−3.2	−3.1	−3	−2.9	−2.8	−2.7	−2.6	−2.5	−2.4	−2.3	−2.2	−2.1	−2	−1.9	−1.8	−1.7	−1.6	−1.5	−1.4	−1.3	−1.2	−1.1	−1	−0.9	−0.8	−0.7	−0.6	−0.5	−0.4	−0.3	−0.2	−0.1	0	0.1	0.2	0.3	0.4	0.5	0.6	0.7
	∆F/F0	−0.00805	−0.00816	−0.00771	−0.0072	−0.00798	−0.00864	−0.00815	−0.00402	0.000144	0.002107	0.001824	0.001868	0.001528	0.001086	−0.00226	−0.00392	−0.00619	−0.00597	−0.00609	−0.00518	−0.00553	−0.00751	−0.0087	−0.00929	−0.0078	−0.00778	−0.00722	−0.00708	−0.00747	−0.00799	−0.00819	−0.00551	−0.00301	−0.00092	0.000354	0.001669	0.002094	0.002844	0.004503	0.006168	0.004681	−0.000065	−0.0046	−0.00958	−0.01161	−0.01197	−0.01145	−0.01327
	Fig. 6c
	Time (s)	−2	−1.9	−1.8	−1.7	−1.6	−1.5	−1.4	−1.3	−1.2	−1.1	−1	−0.9	−0.8	−0.7	−0.6	−0.5	−0.4	−0.3	−0.2	−0.1	0	0.1	0.2	0.3	0.4	0.5	0.6	0.7	0.8	0.9	1	1.1	1.2	1.3	1.4	1.5	1.6	1.7	1.8	1.9	2	2.1	2.2	2.3	2.4	2.5	2.6	2.7
	∆F/F0	−0.00589	−0.00317	−0.00251	−0.00073	−0.00041	0.000626	0.001071	−0.00067	−0.00199	−0.00275	−0.00166	−0.00143	−0.0016	−0.00229	−0.00217	−0.00171	−0.000077	0.001574	0.003702	0.005652	0.007119	0.006212	0.003067	−0.00074	−0.00267	−0.0018	−0.00133	−0.00062	0.00078	0.002067	0.001937	−0.00108	−0.00456	−0.00555	−0.00423	−0.00103	0.000278	−0.00114	−0.00238	−0.00327	−0.00299	−0.00513	−0.0061	−0.00705	−0.00785	−0.00973	−0.01087	−0.0098
		−0.01094	−0.01008	−0.00946	−0.0027	0.000315	0.001039	−0.00499	−0.0064	−0.0071	−0.00349	−0.00068	−0.0013	−0.0017	−0.00299	−0.00046	0.001557	0.002312	0.003131	0.001262	−0.00114	−0.00552	−0.01014	−0.01443	−0.01747	−0.01755	−0.01736	−0.01768	−0.02008	−0.02197	−0.02157	−0.0219	−0.02183	−0.0236	−0.02396	−0.02428	−0.02139	−0.01925	−0.01583	−0.01491	−0.01416	−0.01753	−0.02047	−0.02472	−0.02648	−0.02787	−0.026	−0.02474	−0.02453
		−0.00789	−0.00833	−0.00844	−0.00885	−0.00912	−0.0078	−0.00373	−0.00204	−0.00121	−0.00179	0.001166	0.002823	0.002839	−0.00058	−0.00124	−0.00131	−0.00058	−0.00123	−0.00047	−0.00141	−0.00259	−0.00526	−0.00701	−0.00898	−0.01015	−0.01054	−0.0129	−0.01465	−0.01489	−0.01434	−0.01328	−0.01456	−0.01537	−0.01756	−0.01733	−0.0162	−0.01482	−0.01405	−0.01024	−0.00685	−0.00471	−0.00714	−0.01	−0.01154	−0.01169	−0.0119	−0.0142	−0.01538
		−0.00979	−0.01088	−0.01012	−0.00959	−0.00854	−0.00617	−0.00286	−0.00228	−0.00486	−0.0102	−0.01112	−0.00898	−0.00489	−0.00209	0.002127	0.005118	0.007022	0.006448	0.00406	0.002316	0.000193	0.000239	−0.00031	−0.00118	−0.00283	−0.00735	−0.01375	−0.02017	−0.02349	−0.02428	−0.02432	−0.02475	−0.02302	−0.02095	−0.02085	−0.02374	−0.02608	−0.02739	−0.02691	−0.02696	−0.02686	−0.02752	−0.02825	−0.02727	−0.02521	−0.02401	−0.02441	−0.02464
		0.002347	0.001629	0.003075	0.002782	0.000924	−0.00098	−0.00014	0.002079	0.002951	0.002821	−0.00016	−0.00209	−0.00586	−0.00438	−0.00326	−0.0007	0.000528	0.00395	0.006187	0.005779	0.004159	0.002265	−0.00027	−0.00484	−0.00907	−0.01161	−0.01381	−0.01674	−0.01686	−0.01625	−0.01517	−0.01828	−0.02073	−0.02277	−0.02369	−0.02367	−0.02312	−0.02265	−0.02304	−0.02409	−0.02397	−0.02365	−0.02345	−0.02261	−0.02304	−0.0231	−0.02511	−0.02536
		−0.00081	0.000284	−0.00259	−0.00402	−0.00501	−0.00312	0.000161	0.002964	0.002896	0.001926	−0.00016	0.001046	0.001425	0.000728	0.000583	−0.00087	0.000169	−0.0003	−0.00099	−0.00163	−0.00529	−0.00867	−0.0116	−0.01406	−0.01592	−0.01737	−0.0181	−0.01804	−0.01953	−0.01982	−0.02158	−0.02279	−0.02276	−0.02307	−0.02201	−0.02261	−0.02328	−0.02207	−0.01858	−0.01367	−0.01281	−0.01531	−0.02022	−0.02212	−0.02222	−0.0199	−0.01902	−0.01933
		−0.01542	−0.01146	−0.00958	−0.00718	−0.00784	−0.00916	−0.00841	−0.00673	−0.00674	−0.0068	−0.00681	−0.00469	−0.00297	−0.00132	−0.00184	0.016443	0.012431	0.010671	−0.01115	−0.01078	−0.01137	−0.01275	−0.01536	−0.01874	−0.02366	−0.02743	−0.02992	−0.02854	−0.02968	−0.03034	−0.02978	−0.02744	−0.02595	−0.02522	−0.01736	−0.01651	−0.01795	−0.02708	−0.02956	−0.0305	−0.03036	−0.03	−0.02866	−0.02598	−0.02305	−0.02149	−0.02312	−0.02517
		−0.00811	−0.00626	−0.00508	−0.00443	−0.00139	0.002598	0.004358	0.00276	0.000961	−0.00054	−0.00077	−0.00213	−0.00235	−0.00241	−0.00136	0.000265	0.00201	0.002115	0.002898	0.001728	0.000247	−0.00444	−0.00775	−0.00855	−0.00691	−0.00703	−0.00872	−0.01202	−0.01152	−0.01161	−0.01168	−0.01439	−0.01766	−0.02002	−0.02152	−0.02178	−0.02151	−0.02277	−0.02244	−0.02261	−0.02149	−0.02001	−0.01986	−0.02034	−0.02273	−0.02345	−0.02335	−0.02181
		0.003267	0.007041	0.011246	0.011212	0.007146	0.002653	0.001038	0.000204	−0.00185	−0.00364	−0.00463	−0.00429	−0.00571	−0.00766	−0.00648	−0.00166	0.00448	0.007914	0.009	0.009028	0.007509	0.006521	0.002923	−0.0011	−0.00574	−0.00887	−0.01005	−0.01015	−0.01065	−0.01331	−0.01646	−0.0187	−0.01951	−0.02047	−0.02118	−0.02248	−0.02258	−0.02297	−0.02257	−0.02203	−0.02139	−0.02106	−0.02023	−0.01989	−0.01996	−0.02106	−0.02127	−0.0199
		−0.00399	−0.00249	0.000953	0.00612	0.010071	0.010153	0.008032	0.006976	0.005859	0.003273	0.000933	0.0014	0.001256	0.001037	−0.00078	−0.00071	−0.00042	0.000191	−0.00032	−0.00259	−0.00516	−0.00772	−0.01111	−0.01452	−0.01773	−0.01728	−0.01593	−0.01519	−0.01592	−0.01758	−0.01828	−0.01855	−0.01773	−0.00967	−0.01144	−0.01381	−0.02381	−0.02451	−0.02524	−0.02555	−0.02526	−0.02594	−0.0261	−0.02609	−0.02316	−0.02088	−0.02037	−0.02193
	Fig. 6d
	Time (s)	−2	−1.9	−1.8	−1.7	−1.6	−1.5	−1.4	−1.3	−1.2	−1.1	−1	−0.9	−0.8	−0.7	−0.6	−0.5	−0.4	−0.3	−0.2	−0.1	0	0.1	0.2	0.3	0.4	0.5	0.6	0.7	0.8	0.9	1	1.1	1.2	1.3	1.4	1.5	1.6	1.7	1.8	1.9	2	2.1	2.2	2.3	2.4	2.5	2.6	2.7
	∆F/F0	−0.005295789	−0.00415939	−0.005697621	−0.004233222	−0.002702517	−0.001520983	−0.001435063	−0.001790076	−0.002561764	−0.00382884	−0.003790951	−0.002753337	−0.001329755	−0.00085443	−0.000248498	0.00044901	0.00172605	0.00252778	0.00266157	0.00161256	−0.000495445	−0.003467894	−0.007428543	−0.01214136	−0.01624486	−0.01911775	−0.02201315	−0.02511607	−0.02840555	−0.02966546	−0.03198473	−0.03272884	−0.03406884	−0.0335781	−0.03337757	−0.03293637	−0.03281881	−0.03409854	−0.03652116	−0.03870225	−0.03795709	−0.03380399	−0.02980134	−0.02871594	−0.03068635	−0.03076462	−0.02870452	−0.02759706
		−0.02023721	−0.02038022	−0.02306572	−0.02322976	−0.02189573	−0.01954549	−0.0194488	−0.0176215	−0.01481629	−0.01008978	−0.00764597	−0.005938734	−0.004998437	−0.002864116	0.000469311	0.00289409	0.00457138	0.0048656	0.00460772	0.00403915	0.00132609	−0.001215653	−0.00294531	−0.003327676	−0.004173603	−0.005388664	−0.009387005	−0.01145917	−0.01482581	−0.01414791	−0.01390184	−0.01119328	−0.009994666	−0.009357604	−0.0103699	−0.01106731	−0.01212771	−0.0117382	−0.01170842	−0.01155298	−0.01363017	−0.01465585	−0.01521875	−0.01393465	−0.01373055	−0.01372307	−0.01289238	−0.01107718
		−0.006316467	−0.007597916	−0.006972608	−0.002221196	0.000886255	−0.000977853	−0.005170437	−0.007589393	−0.002925941	0.000245013	0.00190672	0.000538897	−0.000555345	−0.002354133	−0.003474511	−0.004715011	−0.002280256	0.00138411	0.00489838	0.00465114	0.000891936	−0.005384289	−0.01253778	−0.01764001	−0.02112941	−0.02471597	−0.02982983	−0.03585003	−0.04017172	−0.04484175	−0.04979745	−0.05445533	−0.05639878	−0.05525541	−0.05415704	−0.05159927	−0.04875629	−0.04629944	−0.04332934	−0.04284843	−0.0409869	−0.04222015	−0.04273145	−0.04399169	−0.04446618	−0.04503579	−0.04384594	−0.04092436
		−0.004928804	−0.004356031	−0.002721293	−0.001786947	−0.000585405	−0.000674259	−0.0000638243	−0.001058425	−0.002037315	−0.003176529	−0.003066365	−0.001707341	−0.0000776153	0.00152817	0.00102458	0.0005516	0.000636051	0.00138258	0.000674446	−0.000946111	−0.002421602	−0.002757181	−0.003595202	−0.004155664	−0.004661933	−0.004885079	−0.005400542	−0.005345256	−0.004425088	−0.003846915	−0.00542345	−0.007047658	−0.008749537	−0.009239411	−0.00909	−0.008377992	−0.007796436	−0.0078102	−0.007995575	−0.007983729	−0.007545043	−0.006765776	−0.006667067	−0.007465404	−0.007987318	−0.008039649	−0.008360885	−0.009148021
		−0.005722548	−0.004371699	−0.003251059	−0.001737815	−0.001384469	−0.001015071	−0.000546143	−0.000313899	−0.001106809	−0.002119352	−0.002388094	−0.001963077	−0.001955409	−0.002196012	−0.001486544	0.00164227	0.0027872	0.00344642	0.00141785	0.000695395	−0.001071293	−0.00337454	−0.006185035	−0.009018165	−0.01122359	−0.0126647	−0.01421832	−0.01561945	−0.0163726	−0.01670366	−0.01705045	−0.01823688	−0.01908873	−0.01892423	−0.01839002	−0.01832273	−0.01921264	−0.02004522	−0.01958627	−0.01896805	−0.01873636	−0.01962322	−0.02076089	−0.02093812	−0.02067851	−0.02015046	−0.02064462	−0.02078521
		−0.002742726	−0.002725704	−0.002886704	−0.003514642	−0.003584864	−0.003274576	−0.002439029	−0.00232901	−0.003514256	−0.004313788	−0.004002702	−0.003556213	−0.002596828	−0.001848047	−0.000312907	0.00100995	0.00196946	0.00327245	0.00338917	0.00267566	0.000332613	−0.002439456	−0.005165573	−0.007358147	−0.008664957	−0.0100445	−0.01129375	−0.01283663	−0.0137611	−0.01514603	−0.01656291	−0.01776761	−0.01861009	−0.01861151	−0.01845063	−0.01778779	−0.0169652	−0.01618937	−0.01593612	−0.01686926	−0.01826416	−0.01863123	−0.01795685	−0.0169648	−0.0164354	−0.01627371	−0.01663799	−0.01712494
		−0.001377521	−0.001504227	−0.00216442	−0.002922804	−0.003248609	−0.002765699	−0.002471279	−0.002774676	−0.003138525	−0.002614048	−0.001555642	−0.000952999	−0.001456085	−0.001759455	−0.0015438	−0.000130002	0.00151397	0.0023633	0.00228276	0.00123796	−0.000427999	−0.002228181	−0.004303019	−0.005476736	−0.006352133	−0.006865017	−0.007700607	−0.008430197	−0.009006971	−0.009530742	−0.009849494	−0.01031934	−0.0106353	−0.01149831	−0.0124656	−0.01294338	−0.01298369	−0.01267567	−0.01315423	−0.01354622	−0.01419452	−0.01443258	−0.01468967	−0.01462591	−0.01424059	−0.01397999	−0.01326213	−0.01318034
	Fig. 6f			Fig. 6g
	Venus	eArchT		Venus		eArchT
	12.5	−6.3		Pre	Post	Pre	Post
	−42.6	246.7		355.8	368.3	415.4	421.7
	53.5	57.6		439.1	396.5	360.2	606.9
	55.1	91.2		421.9	475.4	393.6	451.2
	140.4	140.6		415.3	470.4	370.7	461.9
	−69.5	22.3		349.6	490	439.3	579.9
	29	254.2		414.5	345	330	352.3
	50.6	100.5		313.2	342.2	397	497.5
	−51.9	38.3		349.9	400.5	390.6	644.8
				380.8	328.9	437.1	475.4
	Fig. 6i
	Time (s)	−1.5	−1.4	−1.3	−1.2	−1.1	−1	−9	−0.8	−0.7	−0.6	−0.5	−0.4	−0.3	−0.2	−0.1	0	0.1	0.2	0.3	0.4	0.5	0.6	0.7	0.8	0.9	1	1.1	1.2	1.3	1.4	1.5	1.6	1.7	1.8	1.9	2	2.1	2.2	2.3	2.4	2.5	2.6	2.7	2.8	2.9	3	3.1	3.2
	∆F/F0	−0.00053	−0.00162	−0.00173	−0.00188	−0.00174	−0.00208	−0.00061	−0.00036	0.000201	0.000333	0.001487	0.001069	0.000636	−0.000064	−0.0006	−0.00056	−0.00116	−0.00056	−0.00228	−0.00264	−0.00266	−0.00217	−0.00188	−0.00292	−0.00198	−0.00184	−0.00117	−0.00197	−0.00292	−0.00338	−0.00367	−0.00277	−0.00186	−0.00221	−0.00249	−0.00268	−0.00233	−0.00322	−0.00389	−0.00531	−0.00538	−0.00605	−0.00487	−0.00461	−0.00516	−0.00609	−0.00656	−0.00644
	Fig. 6j
	Time (s)	−2	−1.9	−1.8	−1.7	−1.6	−1.5	−1.4	−1.3	−1.2	−1.1	−1	−0.9	−0.8	−0.7	−0.6	−0.5	−0.4	−0.3	−0.2	−0.1	0	0.1	0.2	0.3	0.4	0.5	0.6	0.7	0.8	0.9	1	1.1	1.2	1.3	1.4	1.5	1.6	1.7	1.8	1.9	2	2.1	2.2	2.3	2.4	2.5	2.6	2.7
	∆F/F0	0.002469	0.002151	0.001276	0.000746	0.001241	0.002246	0.002216	0.001506	0.000153	−0.0002	−0.00013	0.00041	0.000573	0.001251	0.001532	0.001872	0.001461	−0.00047	−0.00245	−0.00406	−0.00432	−0.00444	−0.00503	−0.00453	−0.00409	−0.00401	−0.0038	−0.00308	−0.00219	−0.00169	−0.00252	−0.00227	−0.00315	−0.00433	−0.00622	−0.00732	−0.00817	−0.00858	−0.00876	−0.00826	−0.00855	−0.00897	−0.01041	−0.01039	−0.01081	−0.01058	−0.01086	−0.01103
		−0.00304	−0.00258	−0.00241	−0.00263	−0.00267	−0.00221	−0.00208	−0.00155	−0.00144	−0.00022	0.000313	0.001769	0.001662	0.00138	0.000397	−0.00069	−0.00087	−0.00131	−0.00113	−0.00152	−0.0021	−0.00244	−0.00254	−0.00219	−0.002	−0.00141	−0.00117	−0.00074	−0.00076	−0.00089	−0.00115	−0.00134	−0.00093	−0.00032	−0.000033	−0.00092	−0.00152	−0.00181	−0.00137	−0.00104	−0.00124	−0.00174	−0.00177	−0.00233	−0.00214	−0.00336	−0.00249	−0.0025
		0.003163	0.001994	0.002453	0.002065	0.001025	0.000699	0.000663	0.00118	0.000701	0.000563	0.000325	0.000374	0.000604	0.000974	0.00139	0.001185	−0.00012	−0.001	−0.00204	−0.00169	−0.00204	−0.00123	−0.00099	−0.00141	−0.00188	−0.00216	−0.00128	−0.00059	−0.00056	−0.00028	−0.00005	0.000648	9.59e-05	−0.00081	−0.0018	−0.00302	−0.00391	−0.00438	−0.00435	−0.00429	−0.00436	−0.00415	−0.00332	−0.00294	−0.00298	−0.00274	−0.00305	−0.0035
		0.004869	0.004891	0.00546	0.004671	0.00466	0.003615	0.002899	0.001878	0.001582	0.001486	0.000917	0.000597	0.000347	0.00097	0.000684	0.001019	0.000121	−0.00076	−0.00169	−0.00221	−0.00214	−0.00239	−0.00171	−0.00228	−0.00353	−0.00472	−0.00461	−0.00493	−0.00649	−0.00826	−0.00844	−0.00765	−0.00759	−0.00737	−0.00813	−0.00767	−0.00838	−0.00858	−0.00936	−0.00945	−0.00975	−0.00992	−0.00979	−0.00877	−0.00748	−0.00643	−0.00662	−0.00707
		−0.00126	−0.00138	−0.00075	−0.00076	−0.00042	0.000529	0.000651	0.001512	0.001489	0.001427	0.001205	0.000501	0.000485	−0.00035	−0.00027	−0.00075	−0.00044	−0.00047	1.87e-05	6.27e-05	−0.000088	−0.00013	−0.00105	−0.00113	−0.00161	−0.00073	−0.00091	−0.00061	−0.00142	−0.00186	−0.00316	−0.00397	−0.00353	−0.00294	−0.00204	−0.00221	−0.00192	−0.00142	−0.00093	0.000438	0.000281	9.88e-05	5.99e-05	−0.00013	0.000367	7.72e-05	0.000146	4.27e-05
		−0.00029	0.00059	0.000854	0.001641	0.001503	0.001466	0.000925	0.000721	0.000488	0.000929	0.00094	0.000573	0.000281	0.000921	0.001047	0.000542	−0.00094	−0.00148	−0.00101	−0.00088	−0.00094	−0.00202	−0.00311	−0.00342	−0.00349	−0.00264	−0.00266	−0.00286	−0.0026	−0.00294	−0.00265	−0.00309	−0.00288	−0.00336	−0.00273	−0.00247	−0.0017	−0.00255	−0.00231	−0.0019	−0.00117	−0.00131	−0.0019	−0.00229	−0.00215	−0.00229	−0.00191	−0.00237
		−0.00278	−0.00065	8.95e-05	0.000707	0.00075	0.001553	0.001611	0.000959	0.000453	2.38e-05	−0.00014	−0.00056	−0.00065	−0.00108	−0.00015	0.000245	0.000982	0.000601	0.000739	1.87e-05	−0.00011	−0.00132	−0.00147	−0.00191	−0.0016	−0.00123	−0.00125	−0.00141	−0.00198	−0.0026	−0.0032	−0.00415	−0.00424	−0.00398	−0.00346	−0.00245	−0.00199	−0.00022	−0.00085	−0.00215	−0.00393	−0.00455	−0.00378	−0.00402	−0.00357	−0.00359	−0.00313	−0.00345
		−0.00066	−0.0005	−0.00117	−0.00125	−0.00079	−0.00086	−0.00091	−0.00082	0.00012	0.000874	0.001436	0.001677	0.001021	−0.000066	−0.00024	0.000481	0.000262	−0.0008	−0.00181	−0.00197	−0.00225	−0.003	−0.00331	−0.00308	−0.00253	−0.00197	−0.00224	−0.0021	−0.00211	−0.00189	−0.00213	−0.00256	−0.00265	−0.00272	−0.00239	−0.00312	−0.00278	−0.00324	−0.00319	−0.00434	−0.00517	−0.00512	−0.00443	−0.00442	−0.0043	−0.00423	−0.00355	−0.00361
		−0.00116	−0.00157	−0.00176	−0.00082	−0.00082	−0.00089	−0.00042	1.25e-05	0.000886	0.000642	0.00059	−0.0003	0.000486	0.000772	0.001532	0.000607	−0.00035	−0.00099	−0.00113	−0.00122	−0.00164	−0.00201	−0.00255	−0.00227	−0.00266	−0.00265	−0.00285	−0.00285	−0.00242	−0.0023	−0.00208	−0.00206	−0.00285	−0.00256	−0.00259	−0.00243	−0.0032	−0.00358	−0.00378	−0.00404	−0.00447	−0.00418	−0.00322	−0.00255	−0.00259	−0.003	−0.00321	−0.00359
		−0.00351	−0.00324	−0.0028	−0.00088	−0.00056	0.000451	0.000426	0.000933	0.00128	0.001408	0.001607	0.000649	8.33e-05	−0.00036	−0.00048	−0.00042	−0.00047	8.17e-06	−0.00038	−0.00023	−0.00013	0.000143	0.000318	0.000206	−0.00018	−0.00161	−0.00266	−0.00401	−0.00398	−0.00456	−0.00468	−0.00577	−0.00612	−0.00646	−0.00591	−0.00617	−0.00597	−0.00614	−0.00587	−0.00605	−0.00554	−0.00481	−0.00423	−0.0049	−0.0059	−0.00602	−0.00629	−0.00583
	Fig. 6k
	Time (s)	−2	−1.9	−1.8	−1.7	−1.6	−1.5	−1.4	−1.3	−1.2	−1.1	−1	−0.9	−0.8	−0.7	−0.6	−0.5	−0.4	−0.3	−0.2	−0.1	0	0.1	0.2	0.3	0.4	0.5	0.6	0.7	0.8	0.9	1	1.1	1.2	1.3	1.4	1.5	1.6	1.7	1.8	1.9	2	2.1	2.2	2.3	2.4	2.5	2.6	2.7
	∆F/F0	−0.004428396	−0.004029349	−0.003227653	−0.002653896	−0.002243911	−0.001733101	−0.0017357	−0.001492367	−0.00135123	−0.001098297	−0.000908742	−0.000989088	−0.000576907	−0.000475469	0.00019782	0.000249918	0.00105265	0.000919019	0.000756219	−0.000225422	−0.000850249	−0.001704945	−0.002537793	−0.003704679	−0.0045562	−0.004960552	−0.005369512	−0.005498119	−0.005926448	−0.005721725	−0.005885629	−0.005982742	−0.006103938	−0.005630636	−0.005033696	−0.004340273	−0.00394016	−0.003829766	−0.003976853	−0.004288589	−0.004113194	−0.004348815	−0.004761642	−0.005511478	−0.005767359	−0.005560369	−0.005200001	−0.005048257
		0.00254613	0.00113309	−0.0009853441	−0.000927955	7.82351e-05	0.000311295	−0.00018053	−0.000873353	−0.000756463	−0.000576989	−0.000232728	−0.000265374	−0.000140953	−0.000318609	2.33415e-05	0.000259908	0.000301556	0.000159479	0.000237373	−0.0000239938	−0.000528304	−0.001305949	−0.001720406	−0.001469634	−0.001103253	−0.000837909	−0.001297184	−0.00150704	−0.001713504	−0.001643946	−0.001447357	−0.001530071	−0.001542696	−0.001884534	−0.001697924	−0.001577584	−0.002154005	−0.002370325	−0.001756705	−0.00102111	−0.000474595	−0.000909474	−0.001697049	−0.003440168	−0.004676581	−0.005200885	−0.005583413	−0.006339602
		−0.000218657	−0.0000281828	0.000124264	0.000349364	0.000391743	0.000659852	0.000598563	0.000633103	0.000571569	0.000692965	0.000706669	0.000569152	0.000489239	0.000441576	0.000543531	0.000408764	−0.00003573	−0.000666823	−0.001088186	−0.001368192	−0.001575706	−0.001883693	−0.002144954	−0.002202478	−0.00235934	−0.002312967	−0.002342685	−0.002318136	−0.00245053	−0.002726567	−0.003005563	−0.003220393	−0.003383255	−0.003486037	−0.003530893	−0.003777675	−0.003953562	−0.004049238	−0.004076465	−0.004109305	−0.004389444	−0.00446402	−0.00427907	−0.004272683	−0.004155284	−0.004217105	−0.004096451	−0.004290862
		−0.003163408	−0.003392815	−0.003311726	−0.003258887	−0.003638639	−0.00373482	−0.003962378	−0.003395438	−0.002332399	−0.000328968	0.000514486	0.000396195	−0.000581241	−0.000651741	−0.000390229	5.8148e-05	0.000132763	0.000196143	0.000277374	4.81011e-05	−0.000342906	−0.000956849	−0.0011353	−0.001408238	−0.001465042	−0.001554344	−0.001517622	−0.001579115	−0.00171117	−0.001644115	−0.001710233	−0.001809926	−0.001885885	−0.002156553	−0.002151815	−0.002588729	−0.002987073	−0.003413156	−0.00345195	−0.003258876	−0.003185442	−0.00336016	−0.003455447	−0.003467455	−0.003883096	−0.004051945	−0.004315288	−0.003962114
		−0.004782249	0.000316213	0.000567455	0.000115078	−0.000287488	−0.000182982	−0.0000455936	−0.000488095	−0.000998028	−0.001393479	−0.00121715	−0.001049229	−0.000456703	−0.0000643213	0.000353511	0.000459781	0.000777312	0.000910955	0.000354081	−0.0000682369	−0.001036885	−0.001936811	−0.002972057	−0.00334436	−0.003432229	−0.005026027	−0.00510998	−0.004936085	−0.003552218	−0.00411535	−0.004639186	−0.005232794	−0.005777761	−0.006474832	−0.006942444	−0.007025446	−0.007143005	−0.007514254	−0.007696386	−0.00774566	−0.007413508	−0.007510617	−0.007260202	−0.007363693	−0.007272574	−0.007180415	−0.006697548	−0.00634995
		0.000979824	0.000948401	0.000759996	0.000652253	0.000495343	0.000417735	0.000380115	0.00037572	0.000305108	0.000221857	0.00012158	0.000134749	0.000174761	6.88641e-05	7.99958e-05	−0.0000648873	−0.0000742078	−0.000106522	−0.000092116	−0.000242216	−0.000507632	−0.0006759	−0.000768341	−0.000806619	−0.000877309	−0.001038263	−0.00125403	−0.001684051	−0.0019299	−0.002138909	−0.002332792	−0.002480984	−0.002716268	−0.002751279	−0.002881748	−0.002966568	−0.002965152	−0.003025268	−0.003071022	−0.003344811	−0.003553783	−0.003808392	−0.00390754	−0.003951496	−0.004102047	−0.004234345	−0.004470267	−0.004551868
	Fig. 6m			Fig. 6n
	Venus	eArchT		Venus		eArchT
	86.4	157.3		Pre	Post	Pre	Post
	−77.5	−5.2		311.8	398.2	426.1	583.4
	22.6	−2.5		429.2	351.7	384.2	379
	57.3	195.1		355.3	377.9	443.9	441.4
	−78.1	−7.3		282.2	339.5	439.1	634.2
	65.5	19		369.7	291.6	439.6	432.3
	−14.3	160.6		418.3	483.8	447.7	466.7
	−3.2	82.6		357.1	342.8	348.5	509.1
	−108.6	70.8		368	364.8	373.5	456.1
				444.9	336.3	430.6	501.4
	Fig. 6p
	Time (s)	−1.5	−1.4	−1.3	−1.2	−1.1	−1	−9	−0.8	−0.7	−0.6	−0.5	−0.4	−0.3	−0.2	−0.1	0	0.1	0.2	0.3	0.4	0.5	0.6	0.7	0.8	0.9	1	1.1	1.2	1.3	1.4	1.5	1.6	1.7	1.8	1.9	2	2.1	2.2	2.3	2.4	2.5	2.6	2.7	2.8	2.9	3	3.1	3.2
	∆F/F0	−0.00183	−0.0014	−0.00237	−0.00193	−0.00191	−0.00142	−0.00135	0.000174	0.000314	0.000879	−0.000031	0.000161	−0.000087	0.000956	0.000409	0.000427	−0.00113	−0.0001	−0.00012	−0.0002	2.26e-05	5.51e-06	0.000573	−0.000058	0.000522	0.000477	0.00109	0.000828	0.000696	0.000652	0.000347	0.000945	5.95e-05	0.000379	0.000101	0.000557	−0.00115	−0.00163	−0.0015	−0.00027	0.000967	−0.00021	−0.00087	−0.0025	−0.00292	−0.00259	−0.0022	−0.00145
	Fig. 6q
	Time (s)	−2	−1.9	−1.8	−1.7	−1.6	−1.5	−1.4	−1.3	−1.2	−1.1	−1	−0.9	−0.8	−0.7	−0.6	−0.5	−0.4	−0.3	−0.2	−0.1	0	0.1	0.2	0.3	0.4	0.5	0.6	0.7	0.8	0.9	1	1.1	1.2	1.3	1.4	1.5	1.6	1.7	1.8	1.9	2	2.1	2.2	2.3	2.4	2.5	2.6	2.7
	∆F/F0	0.004021	0.005492	0.005443	0.004822	0.00415	0.003288	0.002728	0.003487	0.004207	0.005347	0.003973	0.001619	0.00013	−0.00046	5.19e-05	−0.00071	−0.00107	−0.00154	−0.00112	−0.00088	−0.00129	−0.00148	−0.00205	−0.0009	−0.00081	0.00059	0.001134	0.00169	0.000476	−0.00105	−0.00223	−0.00223	−0.00239	−0.00178	−0.0011	−0.00057	−0.00207	−0.00316	−0.00331	−0.00092	0.000225	0.000135	−0.00077	−0.00214	−0.0022	−0.00306	−0.00221	−0.00033
		−0.00183	−0.00199	−0.00266	−0.00418	−0.00473	−0.00377	−0.00202	−0.00031	1.06e-05	−0.00036	0.000255	0.000246	0.001763	0.001559	0.001612	0.000656	−0.0002	−0.00119	−0.00244	−0.00226	−0.00098	2.63e-06	−0.000032	−0.00098	−0.00148	−0.00058	0.000135	0.000889	−0.00012	−0.000022	−0.00036	−0.00209	−0.00183	−0.00181	−0.00049	−0.00139	−0.00148	−0.00126	−0.00136	−0.00285	−0.00337	−0.00233	−0.0012	−0.00075	−0.00129	−0.00048	−0.00035	−0.00029
		0.00382	0.00232	0.00116	0.000297	0.000171	0.001161	0.000591	0.001058	0.000111	8.85e-05	−0.00102	−0.00022	0.001299	0.00191	0.001331	−0.00022	−0.0009	−0.00108	−0.00087	−0.00024	−0.000062	0.000228	0.000745	0.000769	0.001376	0.000777	0.001327	0.000924	0.001005	−0.00024	−0.00092	−0.00034	0.000254	0.000873	0.000769	0.000452	0.000731	−0.00067	−0.00033	−0.00062	7.5e-05	−0.00047	0.000136	0.000246	0.000239	−0.0005	−0.00078	0.000718
		0.003654	0.003846	0.002372	0.001713	−0.0009	−0.00214	−0.00188	−0.00149	−0.0013	−0.002	−0.00149	−0.00128	−0.0006	−0.00019	0.000397	0.000315	0.000797	0.001124	0.000449	0.000473	3.81e-05	0.00069	0.000439	−0.00022	−0.00033	−0.00061	0.000514	0.000138	4.26e-05	−0.00067	−0.0005	−0.00131	−0.00198	−0.00187	−0.00134	−0.00132	−0.00163	−0.00238	−0.00257	−0.00246	−0.00173	−0.0014	−0.00226	−0.00233	−0.00203	−0.00213	−0.00243	−0.003
		−0.000024	0.000567	0.001309	0.001252	0.001007	0.000537	0.000897	0.001172	0.001527	0.00104	0.001526	0.001365	0.00184	0.00113	0.00038	−0.000063	−0.00043	−0.00117	−0.00179	−0.00278	−0.00221	−0.00276	−0.0022	−0.00114	−0.000097	0.000443	−0.00022	−0.00142	−0.00151	−0.00205	−0.00123	−0.00179	−0.00183	−0.00212	−0.00234	−0.00193	−0.0022	−0.00165	−0.00226	−0.00209	−0.00232	−0.00105	−0.00118	−0.00142	−0.00281	−0.00283	−0.00211	−0.00156
		0.002622	0.003459	0.003636	0.002397	0.002514	0.001908	0.002123	0.001261	0.001154	0.000704	0.000692	0.001116	0.001612	0.001178	0.000303	−0.00047	−0.00115	−0.00119	−0.00121	−0.00087	−0.00078	−0.0007	−0.00059	−0.00055	0.000352	0.001529	0.00144	0.000476	0.00037	0.001781	0.002241	0.001646	0.000137	2.15e-05	0.000554	0.00071	2.91e-05	−0.00019	−0.00058	−0.00054	−0.00167	−0.00129	−0.00166	−0.00053	−0.00104	−0.00142	−0.00199	−0.00131
		−0.00556	−0.00467	−0.00259	−0.00122	−0.00048	−0.00036	−0.00023	−0.00035	0.000157	0.001025	0.00208	0.002438	0.002131	0.000761	−0.000024	−0.00123	−0.00134	−0.00188	−0.00149	−0.00145	−0.00093	−0.00193	−0.00215	−0.00287	−0.00145	−0.00103	−0.00057	−0.00095	−0.00117	−0.00103	−0.00171	−0.00243	−0.00266	−0.00171	−0.00015	−0.00062	−0.00148	−0.00275	−0.00229	−0.00167	−0.00087	−0.00104	−0.00168	−0.00189	−0.00177	−0.00103	−0.00108	−0.00128
		−0.0002	−0.00053	−0.00095	−0.00219	−0.00139	−0.00183	−0.0014	−0.00237	−0.00193	−0.00191	−0.00142	−0.00135	0.000174	0.000314	0.000879	−0.000031	0.000161	−0.000087	0.000956	0.000409	0.000427	−0.00113	−0.0001	−0.00012	−0.0002	2.26e-05	5.51e-06	0.000573	−0.000058	0.000522	0.000477	0.00109	0.000828	0.000696	0.000652	0.000347	0.000945	5.95e-05	0.000379	0.000101	0.000557	−0.00115	−0.00163	−0.0015	−0.00027	0.000967	−0.00021	−0.00087
		0.001855	0.002182	0.002496	0.001703	0.002086	0.001527	0.001863	0.000839	0.000652	0.000505	0.000549	0.00015	0.000743	0.001394	0.001098	0.000109	−0.00082	−0.00052	−0.00107	−0.00163	−0.00137	0.00022	0.000584	0.000903	−0.00058	−0.00052	−0.00115	−0.00002	−0.000052	−0.00051	−0.0011	−0.00094	−0.00073	−0.00078	−0.0005	−0.00079	−0.00142	−0.00153	−0.00103	−0.000072	−0.00024	0.000634	0.000734	0.000419	0.000448	0.000263	0.00154	0.000984
		0.00133	0.001932	0.001311	−0.00051	−0.00268	−0.00375	−0.00393	−0.00341	−0.00334	−0.00342	−0.00423	−0.00467	−0.00476	−0.00302	−0.00069	0.001927	0.003687	0.004035	0.004438	0.003275	0.002737	0.002309	0.002643	0.003024	0.002516	0.002239	0.002188	0.002616	0.002719	0.003072	0.003441	0.003193	0.001934	0.00014	−0.00022	−0.000076	0.000143	−0.00015	−0.00043	−0.00038	4.53e-05	0.000572	0.0007	−0.00021	−0.00087	−0.001	−0.00063	−0.00073
	Fig. 6r
	Time (s)	−2	−1.9	−1.8	−1.7	−1.6	−1.5	−1.4	−1.3	−1.2	−1.1	−1	−0.9	−0.8	−0.7	−0.6	−0.5	−0.4	−0.3	−0.2	−0.1	0	0.1	0.2	0.3	0.4	0.5	0.6	0.7	0.8	0.9	1	1.1	1.2	1.3	1.4	1.5	1.6	1.7	1.8	1.9	2	2.1	2.2	2.3	2.4	2.5	2.6	2.7
	∆F/F0	−0.000263849	−0.0000223184	0.000107183	0.00027564	0.000424999	0.00042388	0.000416436	0.000173015	0.000379366	0.000292931	0.000482682	6.524e-05	1.74972e-05	−0.00034353	−0.00000786098	−0.0000480441	0.000220479	6.23922e-05	−0.000056839	−0.000392016	−0.000604405	−0.000476697	−0.000531156	−0.000704153	−0.000628216	−0.000628059	−0.000533952	−0.000879939	−0.000968714	−0.001019824	−0.000838093	−0.000888207	−0.0009830981	−0.001327423	−0.001220051	−0.001192823	−0.001147787	−0.001259397	−0.001456678	−0.001400861	−0.001604049	−0.001666341	−0.001870807	−0.001883164	−0.001930451	−0.001929722	−0.001841404	−0.00189117
		0.000607102	0.000336913	1.91609e-05	5.78763e-05	0.00021478	0.000346021	0.000455805	0.000198402	0.000217026	−0.0000128723	0.000159799	−0.000011973	7.81576e-05	9.30421e-05	6.06918e-05	−0.00020668	−0.000287019	−0.000158859	8.61977e-05	0.000186643	0.000105182	−0.000118122	−0.0000919458	−0.000258891	−0.00034037	−0.000729986	−0.000692391	−0.000631263	−0.000265761	−0.000000612593	0.000213015	9.4183e-05	8.94759e-05	0.000202434	0.000470333	0.00048119	0.000474633	0.000290589	0.000115842	−0.0000877797	−0.000529037	−0.000557923	−0.000596935	−0.00039052	−0.000418599	−0.000382633	−0.000290936	−0.000583468
		0.00131824	0.00126124	0.00124059	0.00110907	0.00097248	0.0007583	0.000560395	0.000409212	0.000410911	0.00036779	0.000269049	1.23305e-06	−0.0000680187	−0.000110594	3.55987e-05	6.13633e-05	8.99031e-05	1.42898e-05	−0.000118112	−0.000174712	−0.000333892	−0.000390949	−0.000598707	−0.000650293	−0.000794795	−0.000859198	−0.000909735	−0.000847207	−0.000800203	−0.00082763	−0.001027821	−0.001224406	−0.001393466	−0.001559165	−0.001647287	−0.001754584	−0.001761768	−0.001930891	−0.002048023	−0.002293833	−0.00233647	−0.00243781	−0.002469181	−0.002529167	−0.002691759	−0.002777825	−0.002951086	−0.0031112
		−0.000587019	0.0013812	0.00165035	0.00157984	0.0014946	0.000367994	0.000997852	0.00102512	0.0014151	0.000735307	0.000704922	0.00213242	0.00239054	0.00200179	0.000641645	−0.002475916	−0.004438393	−0.003461831	−0.000515069	0.00301989	0.00230101	0.00221438	0.000955179	1.58958e-05	−0.000985221	−0.002070083	−0.002173536	−0.002140959	−0.002044412	−0.001733636	−0.000843761	7.07154e-06	−0.000274879	−0.001151337	−0.002005019	−0.002120632	−0.002263806	−0.002295968	−0.002398669	−0.002850839	−0.001366058	−0.000938483	−0.000284484	−0.001742491	−0.001442932	−0.000578847	0.000444687	−0.000366419
		−0.000983761	−0.0009943061	−0.000842594	−0.000667799	−0.00064608	−0.000528275	−0.000360842	−0.000155582	−0.00049996	−0.000567062	−0.00071637	−0.00076767	−0.000681595	−0.000477926	0.000123057	0.000285837	0.000258674	0.000300726	0.000581788	0.00109348	0.00150728	0.000664734	−0.000297271	−0.001095146	−0.000974958	−0.000970805	−0.001031479	−0.001249862	−0.001446849	−0.001794726	−0.001885892	−0.00196199	−0.001969019	−0.001974108	−0.00197657	−0.00193811	−0.002104989	−0.00199668	−0.002034848	−0.002015155	−0.002153687	−0.002161393	−0.002215006	−0.002308854	−0.002341315	−0.002110012	−0.001866505	−0.00164795
		0.000968014	0.00126106	0.00115221	0.000408952	−0.0000242701	−0.000342173	−0.000126717	−0.0000123921	0.00012475	0.000101129	9.17765e-05	−0.0000578189	0.000432191	0.000458035	0.000534309	2.91592e-05	−0.00012619	−0.000351112	−0.000415402	−0.000594948	−0.000442449	−0.000455218	−0.000272164	−0.000207775	−0.0000705096	0.000286163	0.000481395	0.000491209	0.000170015	−0.0000203088	−0.000189726	−0.000519551	−0.000827642	−0.000833512	−0.000418055	−0.000518303	−0.00084304	−0.001367634	−0.001378086	−0.001150721	−0.000928974	−0.000737741	−0.000882283	−0.001010614	−0.001160421	−0.001122463	−0.001025222	−0.000766352
	Fig. 6t			Fig. 6u
	Venus	eArchT		Venus		eArchT
	−171.9	−53.6		Pre	Post	Pre	Post
	232.6	38.5		383.1	211.2	406	352.4
	121	42.9		242	474.6	415.3	453.8
	127.1	−32		332	453	365.1	408
	−82.6	33.3		384.2	511.3	391.2	359.2
	100.2	53.6		410.5	327.9	392.3	425.6
	2.4	105.8		419.1	519.3	298.7	352.3
	13.7	−75.7		347.1	349.5	324.3	430.1
	112.6	−166.7		372.3	386	353.3	277.6
				416	528.6	351.2	184.5
[truncated: 110 more columns]

## Sheet: Fig. 7
	Fig. 7b
	Time (s)	−2	−1.9	−1.8	−1.7	−1.6	−1.5	−1.4	−1.3	−1.2	−1.1	−1	−0.9	−0.8	−0.7	−0.6	−0.5	−0.4	−0.3	−0.2	−0.1	0	0.1	0.2	0.3	0.4	0.5	0.6	0.7	0.8	0.9	1	1.1	1.2	1.3	1.4	1.5	1.6	1.7	1.8	1.9	2	2.1	2.2	2.3	2.4	2.5	2.6	2.7
	∆F/F0	−0.003733892	−0.005107035	−0.005170874	−0.004400942	−0.004184682	−0.00548186	−0.006693229	−0.008007971	−0.009287693	−0.009589163	−0.01059216	−0.01055583	−0.009132119	−0.00543292	−0.002643241	−0.003182829	−0.000723005	0.00523705	0.0156408	0.0213843	0.023593	0.0240095	0.0236749	0.0220122	0.0182519	0.0140985	0.0119576	0.0110528	0.0121991	0.0157473	0.0188864	0.0207381	0.0193334	0.0169508	0.0171133	0.0181536	0.019743	0.0184774	0.0182288	0.0157157	0.0138716	0.0132216	0.0139172	0.0145812	0.011265	0.0101655	0.00600666	0.00453819
		−0.001380988	−0.000876613	−0.001149126	−0.003198018	−0.006620404	−0.01002556	−0.0131432	−0.01396565	−0.01375414	−0.01380722	−0.01181978	−0.0086524	−0.003275584	0.00269851	0.00469013	0.0047706	0.000685972	0.000673704	0.00330682	0.00692204	0.00997416	0.013348	0.0197437	0.0236565	0.0252547	0.02086	0.0210934	0.0206991	0.0196018	0.0146016	0.0125687	0.0144011	0.0140572	0.0106619	0.00481063	0.00170186	−0.0000761943	0.00109059	0.000432864	−0.002134678	−0.004200968	−0.005038581	−0.002951156	−0.002665372	−0.002850616	−0.003762617	−0.007624078	−0.0112186
		−0.004341227	−0.00106177	0.000650941	5.46438e-06	−0.002247671	−0.003503765	−0.004361011	−0.005784202	−0.008661288	−0.01084542	−0.0106617	−0.008982859	−0.006848825	−0.003641304	−0.001071148	0.00146371	0.00222469	0.00547831	0.00923986	0.0127993	0.0147719	0.0150938	0.0138213	0.0113538	0.00835994	0.00689149	0.00506391	0.00230727	−0.001639111	−0.006495678	−0.009285596	−0.00894428	−0.006980389	−0.004660463	−0.002112505	−0.000946706	0.00115809	0.000664948	0.000470708	−0.002042905	−0.004819013	−0.00545808	−0.007121806	−0.009374664	−0.009325758	−0.005239624	−0.000594628	−0.00048815
		−0.00165	−0.00265	−0.00172	−0.00125	−0.00273	−0.00372	−0.0065	−0.00834	−0.00613	−0.00111	−0.00017	−0.00397	−0.00448	−0.00045	0.003921	0.001236	−0.00316	−0.00271	0.002173	0.007618	0.010101	0.011132	0.013857	0.016189	0.018517	0.020316	0.020867	0.02402	0.025265	0.026255	0.024782	0.0236	0.019098	0.013082	0.006644	0.00516	0.004103	0.004626	0.004375	0.004946	0.003125	0.00118	0.003147	0.005909	0.00589	0.000639	−0.00518	−0.00449
		0.0009443	0.0005783	0.0007812	0.0006819	0.0004531	0.0003019	−0.000367	−0.000489	−0.001312	−0.001117	−0.000902	−0.000339	−0.000285	0.000218	0.0009482	0.0015345	0.0009242	−0.000205	−0.000879	−0.001015	−0.00063	0.0010716	0.0057536	0.0093043	0.0123074	0.0119233	0.0131272	0.0122598	0.0120074	0.0106541	0.0107953	0.0125227	0.0145229	0.0163934	0.0171422	0.0188772	0.0191454	0.0191186	0.0177995	0.0184641	0.0196081	0.0195955	0.018144	0.0165935	0.0168275	0.0167038	0.015442	0.0139434
		−0.00132	−0.00071	−0.00013	0.000182	−0.00024	0.000104	−0.00056	−0.00105	−0.00083	0.00016	0.001165	0.00024	−0.00011	−0.00042	−0.000085	−0.00056	−0.00004	−0.00018	0.000365	−0.00037	5.26e-05	0.000189	0.001687	0.001863	0.001161	0.002836	0.006633	0.012059	0.013899	0.0146	0.013858	0.011928	0.011056	0.010674	0.012839	0.014897	0.014575	0.012594	0.009044	0.010054	0.011335	0.015286	0.016069	0.016211	0.014784	0.013111	0.012083	0.010902
		−0.00038	−0.00048	−0.00066	−0.00052	−0.00049	−0.00029	−0.00048	0.000143	−0.000056	0.000474	−0.00027	−0.000057	−0.00042	−0.000034	8.81e-05	5.73e-05	6.35e-05	6.28e-05	0.000151	0.000361	0.000136	0.001118	0.002497	0.004666	0.005414	0.004979	0.004428	0.003996	0.003451	0.002326	0.001345	0.000558	0.00037	0.000243	0.00092	0.001145	0.001663	0.001775	0.002078	0.002016	0.001452	0.00077	0.000421	0.000554	0.000954	0.001526	0.001261	0.001736
	Fig. 7d			Fig. 7e
	Venus	CheRiff		Venus		CheRiff
	−55.4	46.4		Pre	Post	Pre	Post
	71.6	−100.3		530.8	475.4	502.1	548.5
	−1.9	−79.4		495.9	567.5	578.2	477.9
	−23	−11		522.7	520.8	465	385.6
	−66.7	−195.1		485.8	462.8	544.8	533.8
	112	−163.5		525.8	459.1	550.9	355.8
	53.7	−77.1		479.8	593.8	597.1	433.6
				496.6	550.3	455.2	378.1
	Fig. 7g
	Time (s)	−2	−1.9	−1.8	−1.7	−1.6	−1.5	−1.4	−1.3	−1.2	−1.1	−1	−0.9	−0.8	−0.7	−0.6	−0.5	−0.4	−0.3	−0.2	−0.1	0	0.1	0.2	0.3	0.4	0.5	0.6	0.7	0.8	0.9	1	1.1	1.2	1.3	1.4	1.5	1.6	1.7	1.8	1.9	2	2.1	2.2	2.3	2.4	2.5	2.6	2.7
	∆F/F0	0.00655388	0.00682933	0.00645642	0.00514738	0.00426031	0.00339779	0.00385528	0.00356379	0.00315421	0.00196995	−0.0000390672	−0.001386253	−0.001064765	−0.000188911	−0.000229049	−0.000450193	5.9803e-05	0.00072458	0.000757793	0.00181606	0.00364439	0.00418234	0.00387804	0.00361381	0.00422729	0.00541944	0.0051915	0.00524433	0.00508666	0.00672578	0.00853757	0.00990662	0.0110567	0.01206	0.0127167	0.0127584	0.0122664	0.0132431	0.0131011	0.0133466	0.0121366	0.0116366	0.0113926	0.0109391	0.0111369	0.0105658	0.0102514	0.00890515
		−0.007277914	−0.007166546	−0.007152267	−0.006396102	−0.005723985	−0.003277159	−0.0011111	−0.000000880247	0.000338308	−0.0000383722	−0.000802035	−0.001800105	−0.001837532	−0.000994907	−0.0000493916	7.98417e-05	0.000227071	0.000111465	0.0017055	0.0033601	0.00401676	0.00318059	0.00144436	0.00261078	0.0030434	0.00424784	0.00310978	0.00461572	−0.000458869	−0.001131965	−0.002911368	0.00214099	0.00455267	0.00634218	0.0082917	0.00908301	0.00972207	0.00979092	0.00949842	0.00954204	0.00845308	0.00802469	0.00638254	0.00512652	0.00405341	0.00408464	0.0054573	0.00651236
		−0.00287	−0.00363	−0.00516	−0.00479	−0.00501	−0.00489	−0.00233	0.00098	0.004358	0.003346	0.002827	0.00214	0.001744	0.00056	−0.00083	−0.00159	−0.0014	−0.00163	−0.00087	−0.00096	−0.00036	0.00015	0.001187	0.001755	0.001736	0.000405	0.000606	0.003989	0.007134	0.009092	0.006484	0.006032	0.005971	0.008357	0.009267	0.009627	0.010463	0.012043	0.013366	0.011713	0.011394	0.011658	0.013729	0.013235	0.013395	0.012862	0.013191	0.013401
		−0.000485444	−0.001079001	−0.000912889	−0.000528156	−0.000217194	−0.000337775	−0.000235764	0.000298751	0.000977733	0.000741693	0.000447636	0.000106192	0.000688158	0.0012164	0.00066011	0.000625082	5.24013e-05	−0.00072366	−0.001505165	−0.001567153	0.000379117	0.00204074	0.00412552	0.00339397	0.00228562	−0.001406036	−0.002837066	−0.003843148	−0.001653218	−0.001216231	−0.001568626	−0.001115373	−0.000581947	−0.000839375	−0.001309981	−0.000179668	0.00228965	0.00303914	0.00292554	0.00316939	0.00393649	0.002424	0.000137314	−0.0009969691	0.000127773	0.00133448	0.00305381	0.00343194
		0.001668	0.00198	0.001267	0.000774	−0.00037	0.000484	−0.00105	−0.000074	−0.00091	−0.00015	−0.00144	−0.00077	−0.00095	−0.000073	−0.00058	0.000179	0.000744	0.001288	0.001116	0.000485	0.000946	0.000928	0.000621	−0.00063	−0.00077	0.000253	0.001363	0.000755	0.000533	0.000399	0.001542	0.001235	0.000981	0.001426	0.00223	0.003034	0.002807	0.002798	0.001776	0.003439	0.002373	0.002662	0.000998	0.001637	0.002656	0.001682	0.000966	0.000456
		0.001801	0.001651	0.002181	0.00187	0.001659	0.001201	0.001221	0.001226	0.001354	0.001423	0.001391	0.000996	0.000576	0.000255	0.000448	−0.000034	−0.00051	−0.00123	−0.00093	−0.00096	−0.00065	−0.00063	0.00048	0.001552	0.002059	0.002496	0.001648	0.001614	0.000956	0.004395	0.005912	0.006701	0.004496	0.003792	0.004333	0.004856	0.005575	0.006587	0.00741	0.007941	0.006269	0.004834	0.003503	0.003652	0.003957	0.004856	0.006031	0.006009
	Fig. 7i			Fig. 7j
	Venus	CheRiff		Venus		CheRiff
	127.3	85.6		Pre	Post	Pre	Post
	32.2	−100.9		461.8	589.1	498.1	583.7
	−97.8	−63.6		528.9	561.1	491.6	390.7
	−19.7	−135.2		535.3	437.5	571.3	507.7
	73	−95.9		512	492.3	560.6	464.7
	−62.2	−155.3		452.1	525.1	469.5	334.3
	157.4	−119.2		518.5	456.3	554.7	399.4
				454.3	611.7	479.2	360
	Fig. 7l
	Time (s)	−2	−1.9	−1.8	−1.7	−1.6	−1.5	−1.4	−1.3	−1.2	−1.1	−1	−0.9	−0.8	−0.7	−0.6	−0.5	−0.4	−0.3	−0.2	−0.1	0	0.1	0.2	0.3	0.4	0.5	0.6	0.7	0.8	0.9	1	1.1	1.2	1.3	1.4	1.5	1.6	1.7	1.8	1.9	2	2.1	2.2	2.3	2.4	2.5	2.6	2.7
	∆F/F0	0.00054486	0.000311524	1.03731e-06	−0.000462334	−0.00045479	−0.000325716	−0.000036801	0.000464468	0.000215985	0.000160406	−0.000672744	−0.0002089	−0.000315225	−0.000227466	−0.0000518892	4.80935e-06	0.000481796	0.000312997	0.000322309	0.000354313	0.00107053	0.00140394	0.00157445	0.00134064	0.00185482	0.00229833	0.00255931	0.00217079	0.00151663	0.0016747	0.00232226	0.00338114	0.00328825	0.00260587	0.00234996	0.00299345	0.0034468	0.00337743	0.00256455	0.00229968	0.00298236	0.00445541	0.00494389	0.00501314	0.00416242	0.00428619	0.00360593	0.0028939
		0.000504424	0.00127538	0.0011671	0.000927827	−0.000775811	−0.000868331	−0.000936435	0.000172369	0.000148604	−0.000173229	−0.000824187	−0.000727826	−0.000639017	−0.000321742	0.000227581	0.000508266	−0.000237882	0.000338657	0.000347968	0.00132818	0.000344517	2.82833e-05	−0.000842743	0.000264173	0.000951201	0.00178791	0.000799107	0.000983821	0.000975682	0.00107855	0.000728203	4.13702e-05	−0.000100437	0.000389182	0.00137708	0.00232298	0.00263186	0.00320013	0.00310025	0.00305487	0.00197973	0.00126242	−0.000322784	−0.000905052	−0.002194598	−0.001664547	−0.001462709	4.84019e-05
		0.000479822	0.000209678	−0.000660176	−0.000179674	0.000451766	0.000469347	0.000418259	0.00039253	0.000412929	0.000501017	0.0007594	0.000495749	3.60805e-06	−0.000883459	−0.000186535	−0.0000187509	0.000285698	−0.000128646	−0.000299615	−0.0000274494	−0.0000926884	0.000108726	−0.000342251	−0.000537232	−0.000220777	−0.0000827647	0.000154668	−0.000231804	−0.0000558728	−0.0000110324	−0.000354134	−0.000454658	−0.00039775	−0.000600572	−0.000161113	9.32274e-05	0.000729936	−0.000763701	−0.001096573	−0.001045361	−0.000483265	−0.000365406	−0.001233605	−0.001005912	−0.001790372	−0.001133021	−0.001171674	−0.001201384
		0.000616956	0.000652425	0.000768588	0.000703904	0.000488102	0.000162392	−0.000217423	−0.000187411	2.77732e-05	8.40402e-05	0.000473173	0.000257861	0.000513122	0.000143164	0.000268311	−0.000117991	−0.000327976	−0.0003471	−0.000425529	−0.000437035	−0.00081057	−0.000615437	−0.000394642	0.000154078	0.000235235	−0.000323729	−0.000863594	−0.001075792	−0.00094766	−0.000894147	−0.001072472	−0.000758421	−0.000717006	−0.000124529	−0.000280872	−0.000448772	−0.000874739	−0.000516133	−0.000353947	−0.000284089	−0.000633455	−0.000587303	−0.000500303	−0.000051917	0.000182263	−0.000048262	−0.000507562	−0.000693557
		5.92843e-05	0.000661966	0.000274886	−0.000848752	−0.000756645	−0.000641118	−0.000231464	−0.001479561	−0.001737293	−0.00043282	0.000775561	0.00067277	6.18798e-05	−0.000554262	0.000175052	−0.0000110939	−0.0000433255	−0.000462577	−0.000613172	−0.00000083295	0.000380815	0.000392766	0.000884448	0.000985549	0.00113687	0.000856623	0.00159113	0.00131221	−0.0000412129	−0.001587724	−0.001595027	−0.000634418	−0.000536396	−0.001000011	−0.002134936	−0.00227364	−0.00268251	−0.001500988	−0.000854366	0.00012423	−0.00039908	−0.000168147	−0.000903739	−0.001175655	−0.002042285	−0.002035465	−0.001701983	−0.002277443
		−0.000248075	−0.000817534	−0.000898988	−0.001062564	−0.000908545	−0.001406329	−0.001790154	−0.002370503	−0.002740493	−0.003366959	−0.003389295	−0.002413453	−0.000941883	6.78528e-05	0.000367445	0.000648035	0.00128884	0.000589195	0.00131401	0.00246926	0.00420192	0.00359812	0.00326758	0.00450557	0.00469587	0.0042277	0.0034006	0.00371919	0.00431904	0.00461102	0.00574355	0.00570421	0.00539973	0.00464492	0.00435205	0.00450851	0.00478982	0.00604053	0.00763345	0.00911552	0.0097985	0.00931271	0.00911147	0.00805317	0.00871319	0.00872786	0.0083277	0.00695937
	Fig. 7n			Fig. 7o
	Venus	CheRiff		Venus		CheRiff
	68.9	83.3		Pre	Post	Pre	Post
	−102.7	79.6		479.7	548.6	547.8	631.1
	−232.2	−119.3		526.9	424.2	479.5	559.1
	21.5	119.4		597.1	364.9	570.7	451.4
	−40.8	−54.3		498.2	519.7	527.7	647.1
	−14.5	−33.8		472.1	431.3	586.6	532.3
	−25.1	−4		484.5	470	560.7	526.9
				545.6	520.5	537.3	533.3
[truncated: 3 more columns]

## Sheet: Fig. 8
	Fig. 8c							Fig. 8d
	Vehicle		WAY-100635		MDL-100907			Vehicle				WAY-100635				MDL-100907
	Venus	CheRiff	Venus	CheRiff	Venus	CheRiff		Venus		CheRiff		Venus		CheRiff		Venus		CheRiff
	−66	−211.7	−153.1	−158.8	40.9	−152.2		Pre	Post	Pre	Post	Pre	Post	Pre	Post	Pre	Post	Pre	Post
	10	12.2	−123.2	3.9	−12.9	76.2		515.2	449.2	588.1	376.4	582.6	429.5	574.3	415.5	465.6	506.5	597.6	445.4
	116.8	−24.3	68.7	69.9	−70	57.1		489.4	499.4	456.5	468.7	482.9	359.7	459.1	437	551.3	538.4	454.2	530.4
	−161.3	−110.9	−69	120	112.6	37		461.6	578.4	526.5	502.2	459.9	528.6	559.4	629.3	526.1	456.1	582.6	639.7
	126.2	−289.9	59.7	−130.3	−87	146.5		646.8	485	499.5	388.6	718.4	659.4	476.8	596.8	458	570.6	506.4	543.4
	14.3	−175.1	−80	68.5	161.1	−57.1		481.8	608	529.4	239.5	505.5	565.2	616.5	486.2	500.1	413.1	493.3	639.8
	−4.2	−185	72.1	61.5	−31.1	35.4		521.8	536.1	536.8	361.7	481.4	401.4	469	538.5	464.6	625.7	530.7	473.6
	−39.5	−48.2	49	−31.7	51.2	−42.7		571.1	566.9	496.5	311.5	500.1	572.2	505.1	566.6	460.2	429.1	515.1	550.5
	−108.4	−293.6	−17.4	−90.8		65.4		538.1	498.6	561.3	513.1	456.4	505.4	562.6	530.9	545.8	597	496.7	454
								502.7	394.3	621.9	328.3	452.5	435.1	548.9	458.1			501.5	566.9
	Fig. 8g				Fig. 8h							Fig. 8i			Fig. 8j
	Vehicle	WAY-100635	MDL-100907		Vehicle		WAY-100635		MDL-100907			Vehicle	TCB-2		Vehicle		TCB-2
	−96.8	−94.1	7.5		Pre	Post	Pre	Post	Pre	Post		62.9	−88.8		Pre	Post	Pre	Post
	19.2	−71.6	38.3		495.9	399.1	605.9	511.8	564.4	571.9		−91.7	55.9		462.6	525.5	610.6	521.8
	−24.7	4	104.2		549.9	569.1	527.8	456.2	498.1	536.4		−38.8	−51.3		501.8	410.1	538.7	594.6
	52	−139	104		472.9	448.2	468.7	472.7	463.2	567.4		−15.9	−114.2		522.1	483.3	492.8	441.5
	−47.1	−15.3	−63.6		491.5	543.5	568.2	429.2	490.7	594.7		69.3	−111.2		589.8	573.9	508.4	394.2
	−44	−36.2	29.6		488	440.9	484.1	468.8	499	435.4		122.7	−95		564.9	634.2	478.9	367.7
	−159.6	21.7	−6.3		538.1	494.1	530.7	494.5	468.4	498		−63.2	−58.8		489.6	612.3	563.7	468.7
	−108.4	−55.7	−64.2		453.9	294.3	455.8	477.5	456.5	450.2		−29.5	−71.9		466.9	403.7	522.1	463.3
	−102.3	−84.4	58.4		529.8	421.4	466.8	411.1	486.3	422.1		10.6	−42.7		554.6	525.1	506.7	434.8
	−66.9	−7.7	−9.7		483.2	380.9	527.6	443.2	494.3	552.7					558.9	569.5	462.2	419.5
					519.6	452.7	547.6	539.9	469.9	460.2

## Sheet: Fig. S1
	Fig. S1b
	Time (s)	−4	−3.9	−3.8	−3.7	−3.6	−3.5	−3.4	−3.3	−3.2	−3.1	−3	−2.9	−2.8	−2.7	−2.6	−2.5	−2.4	−2.3	−2.2	−2.1	−2	−1.9	−1.8	−1.7	−1.6	−1.5	−1.4	−1.3	−1.2	−1.1	−1	−0.9	−0.8	−0.7	−0.6	−0.5	−0.4	−0.3	−0.2	−0.1	0	0.1	0.2	0.3	0.4	0.5	0.6	0.7
	∆F/F0	0.012558	0.011837	0.008677	0.007071	0.003076	0.001663	0.003221	0.004009	0.00465	0.003022	0.005007	0.007074	0.009159	0.008047	0.00663	0.005444	0.004775	0.002255	0.002656	0.006696	0.010757	0.011301	0.009251	0.007345	0.005051	0.00281	0.00111	0.001636	0.001478	0.002337	0.002581	0.003297	0.001888	0.000591	−0.0005	0.000479	4.36e-05	−0.00172	−0.00345	−0.00321	−0.000046	0.003637	0.006894	0.009058	0.009211	0.009539	0.009025	0.009369
	Fig. S1c
	Time (s)	−2	−1.9	−1.8	−1.7	−1.6	−1.5	−1.4	−1.3	−1.2	−1.1	−1	−0.9	−0.8	−0.7	−0.6	−0.5	−0.4	−0.3	−0.2	−0.1	0	0.1	0.2	0.3	0.4	0.5	0.6	0.7	0.8	0.9	1	1.1	1.2	1.3	1.4	1.5	1.6	1.7	1.8	1.9	2	2.1	2.2	2.3	2.4	2.5	2.6	2.7
	∆F/F0	0.042453	0.044792	0.037721	0.031163	0.023863	0.025751	0.025996	0.023388	0.02092	0.018572	0.019938	0.019682	0.012489	0.004758	−0.00402	−0.00547	−0.00893	−0.01178	−0.01322	−0.01346	−0.01292	−0.01031	−0.0067	−0.00533	−0.00502	−0.00449	−0.00172	0.001787	0.008881	0.018295	0.027964	0.029032	0.029695	0.030145	0.036903	0.039377	0.041406	0.041811	0.04119	0.037884	0.035826	0.027343	0.022391	0.016582	0.020865	0.023473	0.024804	0.028663
		0.003085	0.001167	0.001157	0.002763	0.005447	0.005986	0.003401	0.002219	0.000431	0.000399	−0.00101	−0.00042	0.001013	0.002118	0.001475	−0.00058	−0.00206	−0.00119	0.000331	0.000316	0.000476	0.002088	0.005265	0.006906	0.007657	0.006771	0.006542	0.004444	0.00372	0.003466	0.004645	0.007536	0.010004	0.012482	0.013644	0.013073	0.011327	0.009032	0.009233	0.009482	0.011405	0.01224	0.013433	0.011392	0.009311	0.007953	0.007908	0.008416
		0.014134	0.014936	0.013406	0.011034	0.008322	0.008105	0.008981	0.010185	0.009138	0.006551	0.003312	0.002368	0.002571	0.001775	−0.00015	−0.00255	−0.00273	−0.00286	−0.00195	0.000218	0.000824	0.002328	0.002024	0.002319	0.000874	−0.00068	−0.00091	−0.00139	−0.00084	−0.00056	9.94e-06	−0.00119	−0.0022	−0.00324	−0.00404	−0.00525	−0.00542	−0.00524	−0.00426	−0.00445	−0.00416	−0.00439	−0.00393	−0.00368	−0.00339	−0.00347	−0.00363	−0.00314
		0.010757	0.011301	0.009251	0.007345	0.005051	0.00281	0.00111	0.001636	0.001478	0.002337	0.002581	0.003297	0.001888	0.000591	−0.0005	0.000479	4.36e-05	−0.00172	−0.00345	−0.00321	−0.000046	0.003637	0.006894	0.009058	0.009211	0.009539	0.009025	0.009369	0.009218	0.009538	0.009065	0.008709	0.008126	0.007878	0.007135	0.005828	0.00586	0.008933	0.008477	0.007421	0.005034	0.00543	0.004882	0.004915	0.006223	0.00918	0.011208	0.007982
		0.0040375	0.0027738	0.0015258	−0.000121	−0.002359	−0.00444	−0.004136	−0.003183	−0.000797	0.0003299	0.0021453	0.0032408	0.0044858	0.0035711	0.002384	−0.000316	−0.0019	−0.003538	−0.004865	−0.005208	−0.005128	−0.004111	−0.002728	0.0020466	0.0021111	3.456e-05	−0.005919	−0.007293	−0.006138	−0.004937	−0.00462	−0.005137	−0.005468	−0.005699	−0.00607	−0.006251	−0.00398	−0.004505	−0.004799	−0.007109	−0.007202	−0.007811	−0.008076	−0.007763	−0.007581	−0.007593	−0.007954	−0.008696
		0.031968	0.033662	0.033938	0.032583	0.032233	0.025262	0.018509	0.013443	0.009732	0.004619	0.000676	0.00273	0.006035	0.006144	0.002361	−0.00307	−0.00288	0.001918	−0.00199	−0.01192	−0.0194	−0.01435	−0.0087	−0.00812	−0.01119	−0.01263	−0.01168	−0.01481	−0.02028	−0.02738	−0.03049	−0.03034	−0.0287	−0.02393	−0.01958	−0.01598	−0.01369	−0.01236	−0.01136	−0.01114	−0.01155	−0.01135	−0.0011	0.009257	0.020246	0.02028	0.019392	0.015589
		−0.01361	−0.01275	−0.00937	−0.00457	−0.00228	−0.00016	0.002536	0.004513	0.006143	0.00788	0.010075	0.009197	0.006063	0.0004	−0.00316	−0.00472	−0.0047	−0.00439	−0.00458	−0.00418	−0.00502	−0.00385	−0.00383	−0.00249	−0.00303	−0.00361	−0.00561	−0.00848	−0.00965	−0.00951	−0.00815	−0.00808	−0.00771	−0.00856	−0.00894	−0.01064	−0.01116	−0.01131	−0.01107	−0.01139	−0.01215	−0.01182	−0.0126	−0.01256	−0.01426	−0.01465	−0.01623	−0.017
		0.003973	0.002252	0.003165	0.002226	0.003048	0.001495	0.001719	0.00176	0.000902	0.000564	0.001852	0.002433	0.003081	0.001653	0.001658	−0.00058	−0.00197	−0.00249	−0.00226	−0.00338	−0.00451	−0.00333	−0.00049	0.003013	0.004916	0.005415	0.005337	0.006137	0.006024	0.005221	0.003578	0.002198	0.001631	0.001577	0.001673	0.00062	−0.00048	−0.00184	−0.00216	−0.00296	−0.00438	−0.00509	−0.0053	−0.00429	−0.00372	−0.00404	−0.00459	−0.00627
		0.009357	0.012239	0.009889	0.008312	0.004745	0.000497	6.27e-05	−0.00156	−0.00083	−0.00223	−0.00172	−0.00068	0.001276	0.001011	−0.000067	−0.00263	0.000655	0.00137	0.002157	−0.00137	−0.00247	−0.0033	−0.0028	−0.00422	−0.00258	0.000113	−0.00441	−0.01107	−0.019	−0.0187	−0.02025	−0.02166	−0.02178	−0.019	−0.01148	−0.00339	0.000983	0.000678	−0.00203	−0.00252	3.14e-05	0.002393	0.005347	0.005131	0.005335	0.006006	0.005749	0.005968
		0.00194	0.001934	0.002292	0.004594	0.005981	0.007813	0.007215	0.005308	0.003153	0.000771	0.002267	0.003773	0.004317	0.003128	0.001184	−0.00169	−0.0027	−0.00306	−0.00233	−0.00489	−0.00664	−0.00675	−0.00616	−0.00639	−0.00691	−0.00691	−0.00621	−0.00581	−0.00557	−0.00494	−0.0043	−0.0052	−0.0073	−0.0073	−0.00631	−0.00501	−0.00684	−0.00692	−0.00752	−0.00741	−0.00639	−0.00626	−0.00606	−0.00604	−0.00769	−0.01058	−0.01406	−0.01494
	Fig. S1d
	Time (s)	−2	−1.9	−1.8	−1.7	−1.6	−1.5	−1.4	−1.3	−1.2	−1.1	−1	−0.9	−0.8	−0.7	−0.6	−0.5	−0.4	−0.3	−0.2	−0.1	0	0.1	0.2	0.3	0.4	0.5	0.6	0.7	0.8	0.9	1	1.1	1.2	1.3	1.4	1.5	1.6	1.7	1.8	1.9	2	2.1	2.2	2.3	2.4	2.5	2.6	2.7
	∆F/F0	0.017224	0.018445	0.019157	0.019742	0.019956	0.018627	0.014867	0.011625	0.010442	0.00931	0.007599	0.005201	0.002731	0.001121	−0.00052	−0.0016	−0.00353	−0.00397	−0.00401	−0.00303	−0.00526	−0.00614	−0.00741	−0.00701	−0.0069	−0.00597	−0.00423	−0.00203	−0.00064	0.000533	0.001271	0.002514	0.002968	0.002708	0.002102	0.001507	0.00106	0.000781	0.000874	0.00109	0.000621	−0.00039	−0.00074	−0.00051	0.000876	0.001334	0.001157	0.00036
		−0.00196	−0.00144	−0.00117	−0.00091	−0.00091	−0.00082	−0.00082	−0.00083	−0.00094	−0.00075	−0.00053	−0.00024	−0.00011	−0.000075	5.62e-05	0.000303	0.000567	0.000327	9.36e-05	−0.00039	−0.00078	−0.00121	−0.00147	−0.0011	−0.00094	−0.00023	0.000187	0.000685	0.000993	0.001155	0.001381	0.001662	0.001992	0.002139	0.002098	0.001909	0.001935	0.001704	0.001663	0.00138	0.001298	0.001276	0.001273	0.00113	0.000715	0.000211	3.15e-06	−0.000046
		0.024587	0.022685	0.021582	0.022403	0.022196	0.021988	0.017566	0.013771	0.0081	0.00453	0.000262	0.000711	0.001723	0.006354	0.005066	0.002717	−0.00267	−0.0045	−0.00498	−0.00468	−0.00533	−0.00714	−0.00966	−0.01117	−0.01246	−0.01335	−0.01404	−0.01445	−0.01536	−0.0155	−0.01263	−0.00907	−0.00892	−0.00996	−0.01322	−0.01199	−0.01574	−0.01855	−0.02385	−0.02456	−0.02422	−0.02441	−0.02583	−0.02852	−0.03091	−0.03383	−0.03631	−0.03867
		0.000801	−0.00029	0.000924	0.00273	0.003254	0.000172	−0.00312	−0.0061	−0.00607	−0.00551	−0.00405	−0.00245	0.000232	0.001036	0.001851	0.000909	0.001472	0.001234	0.000742	−0.00097	−0.00394	−0.00651	−0.00945	−0.01149	−0.01379	−0.01288	−0.0108	−0.01043	−0.01198	−0.01281	−0.01131	−0.00971	−0.00882	−0.00852	−0.00779	−0.00791	−0.00791	−0.00879	−0.0095	−0.00948	−0.00992	−0.01103	−0.01273	−0.01356	−0.01325	−0.01342	−0.01294	−0.01283
		0.009504	0.009192	0.008682	0.007012	0.005515	0.005101	0.00492	0.004376	0.002882	0.001441	9.32e-07	−0.00072	−0.00098	−0.001	−0.00207	−0.00222	−0.00149	0.001374	0.002925	0.004178	0.004246	0.003779	0.003129	0.00222	0.002381	0.003048	0.004788	0.007302	0.010006	0.011914	0.012833	0.013283	0.013746	0.017687	0.021025	0.02354	0.022472	0.021607	0.021166	0.020175	0.018156	0.015772	0.01422	0.013921	0.013717	0.013633	0.013089	0.012774
		0.01081	0.011231	0.010298	0.009533	0.008405	0.007312	0.006539	0.005771	0.005027	0.00398	0.004011	0.004562	0.004322	0.002515	0.000117	−0.00211	−0.00272	−0.00277	−0.00322	−0.00471	−0.00548	−0.00379	−0.00172	−0.00032	−0.0004	−0.00065	−0.00156	−0.00271	−0.00336	−0.00295	−0.00226	−0.00241	−0.00237	−0.00157	0.000294	0.001238	0.001801	0.001827	0.001571	0.000781	0.000647	6.81e-05	0.000899	0.001295	0.002534	0.002655	0.002259	0.001658
	Fig. S1e			Fig. S1f
	Venus	GCaMP		Venus	eArchT
	−0.00097	−0.057314365		29.788	71.345
	0.000698	−0.00997		38.205	22.62
	−0.01988	−0.02606		19.512	36.195
	−0.01069	−0.02151		59.808	37.138
	0.012675	−0.00808		32.282	35.104
	−0.00038	−0.00385		32.377	46.549
		−0.04954		52.859	71.782
				37.691	72.441
					77.448
					79.699
					46.511
					49.235
					61.081
	Fig. S1i
	Time (s)	−2	−1.9	−1.8	−1.7	−1.6	−1.5	−1.4	−1.3	−1.2	−1.1	−1	−0.9	−0.8	−0.7	−0.6	−0.5	−0.4	−0.3	−0.2	−0.1	0	0.1	0.2	0.3	0.4	0.5	0.6	0.7	0.8	0.9	1	1.1	1.2	1.3	1.4	1.5	1.6	1.7	1.8	1.9	2	2.1	2.2	2.3	2.4	2.5	2.6	2.7
	∆F/F0	−0.01881	−0.01975	−0.01921	−0.0161	−0.01265	−0.00689	0.000391	0.008429	0.015068	0.018363	0.016582	0.011674	0.007756	0.007301	0.00785	0.006999	0.006651	0.00903	0.013451	0.012297	0.008799	0.002736	−0.00022	−0.00356	−0.00373	−0.00259	−0.00134	−0.00305	−0.00597	−0.00954	−0.0135	−0.01837	−0.02226	−0.02468	−0.02449	−0.02404	−0.02517	−0.0272	−0.03002	−0.03117	−0.02852	−0.02378	−0.01788	−0.01381	−0.01159	−0.01027	−0.01077	−0.00987
		−0.02995	−0.02716	−0.02299	−0.01672	−0.0069	0.002924	0.010072	0.014289	0.016181	0.016373	0.014091	0.009117	0.006288	0.005845	0.008543	0.010173	0.010496	0.01221	0.01376	0.014711	0.013399	0.010045	0.006895	0.003845	0.00153	−0.0021	−0.0052	−0.00696	−0.00813	−0.01084	−0.01478	−0.01761	−0.02002	−0.02095	−0.02223	−0.02342	−0.0254	−0.02582	−0.02372	−0.01946	−0.01639	−0.0161	−0.01808	−0.02053	−0.02269	−0.02562	−0.02826	−0.02926
		−0.00564	−0.00772	−0.00992	−0.01115	−0.01174	−0.00708	0.001399	0.00796	0.007008	0.003362	0.000633	0.003201	0.006196	0.010334	0.013164	0.014453	0.014769	0.013904	0.014251	0.016682	0.020934	0.022149	0.01825	0.012181	0.006641	0.003832	0.002897	0.001452	0.001292	0.001561	0.002022	0.00142	0.001303	0.003775	0.005151	0.005794	0.005048	0.00462	0.001442	−0.00149	−0.00413	−0.00611	−0.00969	−0.01451	−0.01884	−0.01948	−0.01716	−0.01507
		0.002712	−0.00035	−0.00024	−0.00148	0.002213	0.001861	−0.0022	−0.00839	−0.009	−0.00509	−0.00102	0.00111	0.004407	0.006423	0.009047	0.009852	0.010986	0.009866	0.008532	0.007738	0.008156	0.007148	0.004768	0.002589	0.000714	−0.00237	−0.00561	−0.00895	−0.01099	−0.01414	−0.01687	−0.02046	−0.02297	−0.02357	−0.02129	−0.01864	−0.01723	−0.0183	−0.02159	−0.02611	−0.03003	−0.03197	−0.03141	−0.0277	−0.02228	−0.01684	−0.01502	−0.01559
		0.004086	0.001331	−0.00014	0.000377	0.000515	0.000967	0.000609	0.000441	0.001689	0.000753	0.000395	−0.00359	−0.00468	−0.00288	0.000139	0.001336	7.75e-05	0.000421	0.005032	0.010901	0.017254	0.018041	0.014178	0.007456	0.001348	−0.00206	−0.00448	−0.0071	−0.01215	−0.01638	−0.0204	−0.02336	−0.0266	−0.02951	−0.03135	−0.03252	−0.03259	−0.03259	−0.03257	−0.0327	−0.03278	−0.03323	−0.03413	−0.03475	−0.03555	−0.03564	−0.03691	−0.038
		0.007066	0.010316	0.012467	0.013752	0.010589	0.00561	0.000289	−0.0034	−0.00588	−0.00761	−0.00877	−0.01034	−0.01085	−0.00924	−0.004	0.001168	0.006303	0.006629	0.005819	0.004801	0.005092	0.003088	0.000813	−0.00059	−0.00043	−0.00272	−0.0061	−0.01065	−0.0144	−0.01897	−0.02407	−0.02655	−0.02648	−0.02425	−0.02395	−0.02137	−0.01802	−0.01474	−0.01476	−0.01832	−0.02207	−0.02592	−0.02807	−0.03003	−0.03124	−0.03074	−0.02869	−0.02757
		−0.0007	−0.00345	−0.00551	−0.00613	−0.00682	−0.00933	−0.01201	−0.00911	−0.00204	0.004386	0.007886	0.008932	0.010612	0.01175	0.01153	0.011018	0.009371	0.009072	0.00761	0.008313	0.009615	0.011775	0.012217	0.009817	0.005721	0.000326	−0.00425	−0.00655	−0.00771	−0.0091	−0.01186	−0.01183	−0.01143	−0.01064	−0.01248	−0.01529	−0.01796	−0.01939	−0.02025	−0.02093	−0.02223	−0.02316	−0.0244	−0.02547	−0.02664	−0.02779	−0.02989	−0.03264
		0.000905	0.004244	0.006971	0.00942	0.006964	0.003121	0.000356	−0.00074	−0.00131	−0.00284	−0.00428	−0.0049	−0.00619	−0.00563	−0.0061	−0.00486	−0.00563	−0.00349	−0.00098	0.002761	0.004151	0.002084	−0.00253	−0.00777	−0.01193	−0.01539	−0.01979	−0.02381	−0.02651	−0.02763	−0.02936	−0.03136	−0.03295	−0.03282	−0.03357	−0.03302	−0.03208	−0.03071	−0.03119	−0.03028	−0.02555	−0.02091	−0.01982	−0.02267	−0.02745	−0.03107	−0.03527	−0.0385
		−0.00851	−0.01277	−0.01659	−0.01696	−0.0168	−0.01439	−0.01024	−0.00069	0.008241	0.012171	0.011729	0.01248	0.01614	0.017866	0.018329	0.017536	0.01833	0.018236	0.01708	0.016637	0.01587	0.01321	0.007741	0.002028	−0.00053	−0.00227	−0.00407	−0.00689	−0.00996	−0.01259	−0.01408	−0.01389	−0.0137	−0.01423	−0.01616	−0.01923	−0.02243	−0.02326	−0.02142	−0.01789	−0.01461	−0.01271	−0.01289	−0.01606	−0.01863	−0.01815	−0.01228	−0.00572
		−0.00501	−0.0105	−0.01454	−0.01604	−0.01145	−0.00484	0.002595	0.005737	0.007949	0.008114	0.007394	0.006646	0.0068	0.008173	0.008975	0.010906	0.012573	0.015589	0.01757	0.020565	0.021597	0.023012	0.021075	0.017764	0.011844	0.005437	−0.00061	−0.00478	−0.00586	−0.00606	−0.00762	−0.00854	−0.00869	−0.00907	−0.01178	−0.01221	−0.01065	−0.00999	−0.01156	−0.01355	−0.01477	−0.01627	−0.01642	−0.01551	−0.01551	−0.01779	−0.02085	−0.02241
	Fig. S1j
	Time (s)	−2	−1.9	−1.8	−1.7	−1.6	−1.5	−1.4	−1.3	−1.2	−1.1	−1	−0.9	−0.8	−0.7	−0.6	−0.5	−0.4	−0.3	−0.2	−0.1	0	0.1	0.2	0.3	0.4	0.5	0.6	0.7	0.8	0.9	1	1.1	1.2	1.3	1.4	1.5	1.6	1.7	1.8	1.9	2	2.1	2.2	2.3	2.4	2.5	2.6	2.7
	∆F/F0	−0.01121	−0.00909	−0.00462	−0.00132	−0.00019	−0.00111	−0.00132	−0.00098	−0.0006	−0.000052	0.002891	0.006447	0.008763	0.007296	0.005117	0.003705	0.002472	0.001954	−0.00103	−0.00303	−0.00603	−0.00983	−0.01586	−0.02271	−0.02988	−0.03688	−0.04387	−0.04866	−0.05265	−0.05649	−0.06054	−0.06414	−0.06672	−0.06737	−0.06828	−0.06939	−0.07153	−0.07432	−0.07494	−0.0723	−0.06821	−0.06555	−0.06564	−0.06504	−0.06344	−0.05966	−0.05454	−0.05286
		−0.00431	−0.00259	−0.000058	0.002674	0.004575	0.00519	0.005087	0.004118	0.002948	0.001311	−0.00099	−0.00297	−0.00434	−0.00503	−0.00562	−0.00676	−0.00776	−0.00867	−0.0095	−0.01047	−0.01171	−0.0118	−0.01206	−0.01207	−0.0123	−0.01199	−0.01145	−0.01191	−0.01277	−0.01418	−0.01501	−0.01555	−0.0161	−0.01609	−0.0159	−0.01542	−0.01594	−0.01748	−0.01882	−0.01956	−0.01941	−0.01939	−0.0196	−0.01945	−0.01918	−0.01889	−0.01966	−0.02019
		−0.01167	−0.01108	−0.01008	−0.00917	−0.00774	−0.00619	−0.00381	−0.000032	0.003706	0.006135	0.005995	0.00686	0.008438	0.012516	0.016125	0.019168	0.020771	0.021587	0.022791	0.023713	0.022794	0.019963	0.015819	0.011476	0.007849	0.004378	0.00127	−0.00192	−0.00433	−0.00639	−0.00905	−0.01165	−0.01427	−0.01504	−0.01547	−0.01516	−0.01603	−0.01692	−0.01785	−0.01865	−0.01934	−0.01992	−0.0205	−0.0212	−0.02193	−0.02261	−0.0234	−0.02414
		−0.00538	−0.00658	−0.00697	−0.0061	−0.00461	−0.0028	−0.00087	0.001453	0.003791	0.004798	0.004464	0.003433	0.003648	0.004995	0.006747	0.007858	0.008393	0.009147	0.010213	0.011541	0.012487	0.011329	0.00832	0.004376	0.001117	−0.00199	−0.00485	−0.00773	−0.01004	−0.01237	−0.01505	−0.01705	−0.01838	−0.01859	−0.01922	−0.0194	−0.01965	−0.01974	−0.02056	−0.02119	−0.02111	−0.02101	−0.02128	−0.0221	−0.02304	−0.02334	−0.02351	−0.02346
		0.00076	0.000516	9.22e-06	−0.00036	−0.00087	−0.0012	−0.00142	−0.00119	−0.00087	−0.00035	6.93e-05	0.000431	0.000871	0.001486	0.002111	0.002507	0.002415	0.002168	0.001434	0.000674	0.000104	−0.0006	−0.00149	−0.00265	−0.00361	−0.00463	−0.00541	−0.00585	−0.00566	−0.00555	−0.00564	−0.00615	−0.00673	−0.00722	−0.0077	−0.00811	−0.00832	−0.00846	−0.00865	−0.0088	−0.00888	−0.00844	−0.00835	−0.00844	−0.00865	−0.00891	−0.00897	−0.00915
		−0.00161	−0.00179	−0.00187	−0.00121	−0.00031	0.000311	0.00083	0.000987	0.000842	0.000502	0.000171	0.000322	0.00079	0.001012	0.001015	0.000482	−0.00013	−0.00097	−0.00165	−0.002	−0.00219	−0.00238	−0.00264	−0.00289	−0.00329	−0.0033	−0.00326	−0.0031	−0.00313	−0.00326	−0.00318	−0.0033	−0.0036	−0.00388	−0.00428	−0.00456	−0.00471	−0.00473	−0.00455	−0.0045	−0.00457	−0.00482	−0.00513	−0.00517	−0.00494	−0.00492	−0.00477	−0.00465
		−0.01098	−0.0103	−0.00867	−0.00512	−0.00162	0.00082	0.001956	0.000463	9.47e-05	0.000467	0.002424	0.004431	0.007037	0.009201	0.009809	0.009175	0.007856	0.005227	0.001081	−0.00374	−0.00948	−0.01532	−0.02149	−0.02651	−0.03029	−0.03312	−0.03568	−0.03803	−0.03994	−0.04139	−0.04269	−0.04462	−0.04657	−0.04844	−0.04929	−0.0496	−0.04989	−0.05096	−0.0522	−0.05322	−0.05317	−0.05397	−0.05549	−0.05682	−0.05656	−0.05567	−0.05522	−0.05529
	Fig. S1k
	Time (s)	−2	−1.9	−1.8	−1.7	−1.6	−1.5	−1.4	−1.3	−1.2	−1.1	−1	−0.9	−0.8	−0.7	−0.6	−0.5	−0.4	−0.3	−0.2	−0.1	0	0.1	0.2	0.3	0.4	0.5	0.6	0.7	0.8	0.9	1	1.1	1.2	1.3	1.4	1.5	1.6	1.7	1.8	1.9	2	2.1	2.2	2.3	2.4	2.5	2.6	2.7
	∆F/F0	0.018852	0.021138	0.014227	0.007818	0.000683	0.002528	0.002768	0.000219	−0.00219	−0.00449	−0.00315	−0.0034	−0.01043	−0.01799	−0.02657	−0.02798	−0.03137	−0.03415	−0.03556	−0.03579	−0.03527	−0.03271	−0.02919	−0.02785	−0.02755	−0.02703	−0.02432	−0.02089	−0.01396	−0.00476	0.004691	0.005735	0.006383	0.006823	0.013428	0.015845	0.017829	0.018225	0.017618	0.014387	0.012375	0.004084	−0.00076	−0.00643	−0.00225	0.000302	0.001602	0.005375
		0.001134	−0.00078	−0.00079	0.000813	0.003491	0.00403	0.00145	0.00027	−0.00152	−0.00155	−0.00295	−0.00236	−0.00093	0.000169	−0.00047	−0.00252	−0.004	−0.00313	−0.00161	−0.00163	−0.00147	0.000139	0.00331	0.004948	0.005697	0.004813	0.004585	0.00249	0.001768	0.001514	0.002691	0.005576	0.00804	0.010513	0.011673	0.011102	0.00936	0.00707	0.00727	0.007518	0.009438	0.010271	0.011462	0.009425	0.007348	0.005993	0.005948	0.006455
		0.00644	0.007236	0.005717	0.003363	0.000672	0.000457	0.001326	0.002521	0.001482	−0.00109	−0.0043	−0.00524	−0.00504	−0.00583	−0.00773	−0.01012	−0.0103	−0.01043	−0.00952	−0.00737	−0.00677	−0.00528	−0.00558	−0.00529	−0.00672	−0.00826	−0.00849	−0.00896	−0.00842	−0.00814	−0.00758	−0.00877	−0.00977	−0.0108	−0.01159	−0.0128	−0.01297	−0.01279	−0.01182	−0.012	−0.01171	−0.01195	−0.01149	−0.01124	−0.01095	−0.01103	−0.01119	−0.0107
		0.006667	0.00721	0.005168	0.003269	0.000985	−0.00125	−0.00294	−0.00242	−0.00257	−0.00172	−0.00148	−0.00076	−0.00217	−0.00346	−0.00454	−0.00357	−0.004	−0.00576	−0.00748	−0.00724	−0.00409	−0.00042	0.00282	0.004975	0.005128	0.005454	0.004942	0.005285	0.005135	0.005453	0.004983	0.004627	0.004047	0.0038	0.00306	0.001758	0.00179	0.004851	0.004397	0.003345	0.000968	0.001362	0.000816	0.000849	0.002151	0.005097	0.007116	0.003903
		0.003405	0.002142	0.000895	−0.00075	−0.00299	−0.00507	−0.00476	−0.00381	−0.00143	−0.0003	0.001514	0.002609	0.003853	0.002939	0.001752	−0.00095	−0.00253	−0.00417	−0.00549	−0.00583	−0.00575	−0.00474	−0.00336	0.001415	0.00148	−0.0006	−0.00655	−0.00792	−0.00676	−0.00556	−0.00525	−0.00576	−0.00609	−0.00633	−0.0067	−0.00688	−0.00461	−0.00513	−0.00543	−0.00773	−0.00783	−0.00844	−0.0087	−0.00839	−0.00821	−0.00822	−0.00858	−0.00932
		0.014792	0.016457	0.016729	0.015396	0.015052	0.008197	0.001556	−0.00343	−0.00707	−0.0121	−0.01598	−0.01396	−0.01071	−0.0106	−0.01432	−0.01967	−0.01948	−0.01476	−0.0186	−0.02836	−0.03572	−0.03076	−0.0252	−0.02462	−0.02765	−0.02907	−0.02813	−0.0312	−0.03658	−0.04357	−0.04663	−0.04648	−0.04487	−0.04018	−0.0359	−0.03236	−0.03011	−0.0288	−0.02781	−0.0276	−0.028	−0.0278	−0.01772	−0.00754	0.003264	0.003298	0.002424	−0.00131
		−0.01367	−0.01281	−0.00943	−0.00463	−0.00234	−0.00022	0.002475	0.004452	0.006082	0.007819	0.010014	0.009135	0.006002	0.000339	−0.00322	−0.00478	−0.00476	−0.00445	−0.00464	−0.00424	−0.00508	−0.00391	−0.00389	−0.00255	−0.0031	−0.00367	−0.00567	−0.00854	−0.00971	−0.00957	−0.00821	−0.00814	−0.00777	−0.00862	−0.009	−0.0107	−0.01122	−0.01137	−0.01113	−0.01145	−0.01221	−0.01188	−0.01266	−0.01262	−0.01432	−0.01471	−0.01629	−0.01706
		0.001851	0.000133	0.001044	0.000107	0.000928	−0.00062	−0.0004	−0.00036	−0.00121	−0.00155	−0.00027	0.000314	0.00096	−0.00046	−0.00046	−0.00269	−0.00408	−0.0046	−0.00437	−0.00549	−0.00661	−0.00544	−0.0026	0.000892	0.002791	0.00329	0.003211	0.00401	0.003897	0.003096	0.001456	7.86e-05	−0.00049	−0.00054	−0.00044	−0.0015	−0.00259	−0.00395	−0.00426	−0.00507	−0.00649	−0.00719	−0.0074	−0.0064	−0.00583	−0.00615	−0.00669	−0.00837
		0.006651	0.009526	0.007182	0.005609	0.002051	−0.00219	−0.00262	−0.00423	−0.0035	−0.0049	−0.0044	−0.00335	−0.00141	−0.00167	−0.00275	−0.0053	−0.00203	−0.00131	−0.00053	−0.00405	−0.00514	−0.00597	−0.00548	−0.00689	−0.00526	−0.00257	−0.00708	−0.01372	−0.02163	−0.02133	−0.02288	−0.02428	−0.0244	−0.02163	−0.01413	−0.00606	−0.0017	−0.002	−0.00471	−0.00519	−0.00265	−0.00029	0.002652	0.002437	0.00264	0.003309	0.003054	0.003272
		−0.00176	−0.00177	−0.00141	0.000879	0.002261	0.004087	0.00349	0.001591	−0.00056	−0.00293	−0.00144	6.16e-05	0.000603	−0.00058	−0.00252	−0.00538	−0.00639	−0.00674	−0.00602	−0.00857	−0.01031	−0.01042	−0.00984	−0.01006	−0.01058	−0.01058	−0.00989	−0.00949	−0.00925	−0.00862	−0.00798	−0.00888	−0.01097	−0.01097	−0.00998	−0.00869	−0.01051	−0.0106	−0.01119	−0.01108	−0.01006	−0.00993	−0.00974	−0.00971	−0.01136	−0.01424	−0.01771	−0.01858
	Fig. S1l
	Time (s)	−2	−1.9	−1.8	−1.7	−1.6	−1.5	−1.4	−1.3	−1.2	−1.1	−1	−0.9	−0.8	−0.7	−0.6	−0.5	−0.4	−0.3	−0.2	−0.1	0	0.1	0.2	0.3	0.4	0.5	0.6	0.7	0.8	0.9	1	1.1	1.2	1.3	1.4	1.5	1.6	1.7	1.8	1.9	2	2.1	2.2	2.3	2.4	2.5	2.6	2.7
	∆F/F0	0.005424	0.00662	0.007308	0.007886	0.008102	0.006807	0.003122	−0.000058	−0.00121	−0.00233	−0.00403	−0.0064	−0.00883	−0.01041	−0.012	−0.01304	−0.01495	−0.01538	−0.01543	−0.01447	−0.01669	−0.01756	−0.01882	−0.01841	−0.01831	−0.0174	−0.01567	−0.01348	−0.01212	−0.01096	−0.01024	−0.00901	−0.00856	−0.00882	−0.00943	−0.01002	−0.01046	−0.01072	−0.01062	−0.01041	−0.01088	−0.01187	−0.01222	−0.012	−0.01065	−0.01021	−0.01039	−0.01116
		−0.0012	−0.00067	−0.00041	−0.00015	−0.00015	−0.000064	−0.000063	−0.000071	−0.00017	1.03e-05	0.00024	0.000527	0.000654	0.000691	0.000823	0.00107	0.001334	0.001094	0.00086	0.000371	−0.000019	−0.00045	−0.00071	−0.00034	−0.00017	0.000532	0.00095	0.001448	0.001757	0.00192	0.002146	0.002427	0.002759	0.002905	0.002864	0.002676	0.002702	0.002471	0.00243	0.002147	0.002065	0.002042	0.002039	0.001896	0.001481	0.000976	0.000768	0.000719
		0.011323	0.009463	0.008425	0.009302	0.009165	0.008987	0.004625	0.000867	−0.00472	−0.00825	−0.01248	−0.01203	−0.01096	−0.00625	−0.00747	−0.00979	−0.01521	−0.01707	−0.01758	−0.0173	−0.01794	−0.01973	−0.02221	−0.02369	−0.02498	−0.02587	−0.02656	−0.02695	−0.02784	−0.02797	−0.02512	−0.02159	−0.02141	−0.02242	−0.02564	−0.0244	−0.02811	−0.03089	−0.03614	−0.03682	−0.03649	−0.03667	−0.03809	−0.04077	−0.04315	−0.04605	−0.04849	−0.05081
		0.001829	0.00072	0.001916	0.003708	0.004235	0.001207	−0.00204	−0.00496	−0.00493	−0.00436	−0.00288	−0.00125	0.001459	0.002268	0.003075	0.002119	0.002677	0.002429	0.001927	0.000203	−0.00277	−0.00535	−0.00827	−0.01029	−0.01256	−0.01165	−0.00959	−0.00922	−0.01077	−0.0116	−0.0101	−0.0085	−0.00761	−0.00731	−0.00658	−0.0067	−0.0067	−0.00757	−0.00826	−0.00824	−0.00867	−0.00979	−0.0115	−0.01234	−0.01204	−0.01223	−0.01176	−0.01166
		0.005825	0.005508	0.005002	0.003344	0.00186	0.001454	0.001292	0.000787	−0.00067	−0.00209	−0.00352	−0.00424	−0.0045	−0.0045	−0.00556	−0.00571	−0.005	−0.00215	−0.0006	0.000656	0.000729	0.000269	−0.00038	−0.00129	−0.00113	−0.00048	0.001252	0.003751	0.006442	0.008343	0.009258	0.009702	0.010155	0.014012	0.017275	0.019726	0.018673	0.017819	0.017379	0.016386	0.014369	0.011993	0.010452	0.010158	0.009961	0.00988	0.009339	0.009021
		0.004436	0.004848	0.003933	0.003187	0.00208	0.000996	0.000235	−0.00052	−0.00125	−0.00228	−0.00224	−0.0017	−0.00193	−0.00371	−0.00608	−0.0083	−0.00889	−0.00895	−0.00938	−0.01086	−0.01162	−0.00995	−0.0079	−0.0065	−0.00658	−0.00682	−0.00774	−0.0089	−0.00955	−0.00915	−0.00847	−0.00863	−0.00859	−0.00779	−0.00596	−0.00503	−0.00447	−0.00445	−0.00471	−0.00549	−0.00562	−0.00618	−0.00535	−0.00496	−0.00375	−0.00363	−0.00403	−0.00463
	Fig. S1m
	Time (s)	−2	−1.9	−1.8	−1.7	−1.6	−1.5	−1.4	−1.3	−1.2	−1.1	−1	−0.9	−0.8	−0.7	−0.6	−0.5	−0.4	−0.3	−0.2	−0.1	0	0.1	0.2	0.3	0.4	0.5	0.6	0.7	0.8	0.9	1	1.1	1.2	1.3	1.4	1.5	1.6	1.7	1.8	1.9	2	2.1	2.2	2.3	2.4	2.5	2.6	2.7
	∆F/F0	−0.00258	−0.00297	−0.00485	−0.00593	−0.00604	−0.00639	−0.00634	−0.00433	−0.00058	0.002262	0.002573	0.000364	−0.00366	−0.00766	−0.00937	−0.00693	−0.00092	0.005103	0.008919	0.011586	0.014005	0.013816	0.009496	0.003348	−0.00134	−0.00411	−0.00607	−0.00777	−0.0104	−0.01453	−0.01898	−0.02211	−0.02271	−0.02162	−0.01888	−0.01638	−0.01213	−0.00885	−0.00643	−0.00733	−0.00933	−0.00823	−0.00382	0.001989	0.003647	0.002909	0.000409	−0.00174
		7.95e-05	−0.00015	0.000125	0.000469	0.000394	0.001076	0.001732	0.001856	0.001084	0.000727	0.000929	0.001478	0.00147	0.001088	−0.00057	−0.00158	−0.00224	−0.00138	−0.00037	0.001181	0.001627	0.001301	−0.00059	−0.00216	−0.00414	−0.00493	−0.00551	−0.00582	−0.00651	−0.00741	−0.00775	−0.00739	−0.00579	−0.00461	−0.004	−0.00499	−0.00526	−0.00621	−0.00705	−0.00825	−0.00772	−0.0064	−0.00423	−0.00303	−0.00217	−0.00239	−0.00201	0.00049
		0.037544	0.035128	0.03189	0.028063	0.023792	0.020814	0.018637	0.016773	0.013478	0.010616	0.006831	0.004024	0.001944	0.000564	−0.00099	−0.00317	−0.00446	−0.00381	−0.00151	0.000575	0.001525	0.000677	−0.00002	−0.00142	−0.00338	−0.00588	−0.00678	−0.0075	−0.00792	−0.00938	−0.00979	−0.00934	−0.00652	−0.00149	0.003539	0.006995	0.009801	0.012735	0.015714	0.016838	0.016253	0.016017	0.014326	0.014014	0.014636	0.017571	0.021563	0.025071
		0.003905	0.005118	0.005983	0.006295	0.006871	0.007284	0.007787	0.008039	0.008946	0.008354	0.006502	0.00413	0.001931	0.001276	0.00059	−0.00012	−0.00194	−0.00357	−0.00434	−0.00446	−0.00374	−0.00327	−0.0024	−0.00322	−0.00486	−0.00744	−0.00942	−0.01023	−0.01077	−0.01008	−0.00788	−0.00522	−0.00376	−0.00447	−0.00771	−0.01084	−0.01421	−0.01536	−0.0164	−0.01558	−0.01238	−0.00746	−0.00433	−0.00346	−0.00361	−0.00534	−0.00605	−0.00648
		0.002032	0.001844	0.001679	0.001732	0.002136	0.002279	0.00263	0.002398	0.002206	0.001425	0.000823	0.000613	0.000687	0.000466	0.00011	−0.00047	−0.0003	−0.00036	−0.00051	−0.00106	−0.00136	−0.00178	−0.00222	−0.0028	−0.00281	−0.00257	−0.00235	−0.00175	−0.00085	0.000259	0.000538	0.000425	0.00034	0.000548	0.000293	0.000114	−0.00038	−0.00044	−0.00077	−0.00055	−0.00074	−0.00074	−0.00097	−0.0011	−0.00113	−0.0013	−0.001	−0.0011
		0.001865	0.001791	0.001729	0.001752	0.00151	0.00113	0.000948	0.000544	0.000504	0.000105	7.04e-05	1.48e-05	0.000252	0.000203	6.37e-05	7.08e-05	0.000399	0.000117	−0.00045	−0.00074	−0.00045	−0.00039	−0.00069	−0.00095	−0.00112	−0.00131	−0.00127	−0.00106	−0.00119	−0.00155	−0.00141	−0.0008	−0.00029	0.000222	0.000684	0.000966	0.000932	0.000838	0.000852	0.00096	0.000787	0.000305	−0.0007	−0.0012	−0.00099	−0.00017	0.001027	0.00116
		0.023844	0.022442	0.022036	0.019384	0.016956	0.014469	0.01151	0.008398	0.004939	0.000773	−0.00456	−0.00886	−0.00933	−0.00586	−0.00018	0.001662	0.002106	0.002764	0.009209	0.013054	0.013406	0.007425	0.003301	−0.00118	−0.00519	−0.00747	−0.00898	−0.00941	−0.01035	−0.0108	−0.01074	−0.0107	−0.01012	−0.00836	−0.00528	−0.00173	0.0002	0.001426	0.002408	0.004298	0.007731	0.014002	0.021563	0.027821	0.028095	0.02786	0.031798	0.036724
	Fig. S1n
	Venus		GCaMP
	Move→Stop	Sucrose lick	Move→Stop	Sucrose lick
	−0.004011806	−0.00097	−0.00576559	−0.057314365
	0.000964342	0.000698	−0.003128051	−0.00997
	0.00962265	−0.01988	0.00729113	−0.02606
	0.000410252	−0.01069	−0.007156136	−0.021508067
	−0.004899569	0.005968	−0.000908126	−0.00808
	0.00304806	−0.00038	−0.000202242	−0.00385
			0.00726476	−0.04954
[truncated: 131 more columns]

## Sheet: Fig. S2
	Fig. S2b
	Time (s)	−2	−1.9	−1.8	−1.7	−1.6	−1.5	−1.4	−1.3	−1.2	−1.1	−1	−0.9	−0.8	−0.7	−0.6	−0.5	−0.4	−0.3	−0.2	−0.1	0	0.1	0.2	0.3	0.4	0.5	0.6	0.7	0.8	0.9	1	1.1	1.2	1.3	1.4	1.5	1.6	1.7	1.8	1.9	2	2.1	2.2	2.3	2.4	2.5	2.6	2.7
	∆F/F0	−0.002788766	−0.00057247	0.000242454	0.00128083	0.00146971	0.00175626	0.00120627	−0.000211331	−0.002352491	−0.002162648	−0.000700014	0.00196928	0.00210224	0.000741277	−0.000458479	−0.002280323	−0.001312802	−0.000636353	0.00019294	0.00038224	−0.000525726	0.0032109	0.0047901	0.00388384	−0.000276822	−0.005038229	−0.00345787	9.50258e-05	0.00445199	0.0077406	0.00735532	0.00954817	0.0113995	0.00910522	0.00680876	0.00182605	0.00117016	0.00384699	0.00730447	0.0115278	0.0099633	0.0112454	0.00982171	0.00755778	0.00117486	0.00554985	0.013561	0.0185974
		0.000983145	−0.000863026	−0.001323343	0.00254597	0.00461589	0.00239555	−0.001648017	−0.003564301	−0.00016534	0.000623058	0.000910578	−0.005150094	−0.008960101	−0.009841098	−0.006441322	−0.002085436	0.00571993	0.0153231	0.0134933	−0.002968926	−0.01928279	−0.01506362	0.00149014	0.014337	0.0252999	0.0330416	0.0272006	0.015796	−0.000782403	−0.007470206	−0.02599214	−0.05101575	−0.0576768	−0.06516109	−0.05486982	−0.06642312	−0.05569949	−0.0537755	−0.04909497	−0.04591896	−0.04536338	−0.0272712	−0.02771692	−0.028862	−0.03123747	−0.01199841	0.00606687	0.030977
		−0.001648086	−0.001480502	−0.000947496	−0.000129971	−0.00069663	−0.002369157	−0.003581252	−0.004054516	−0.003199769	−0.003060314	−0.002093391	−0.002220779	−0.001933455	−0.003439163	−0.003146315	−0.001516534	0.00187331	0.00412226	0.00510635	0.00324772	−0.000818239	−0.006656574	−0.009122236	−0.009553944	−0.006690737	−0.005107951	−0.005511189	−0.006337127	−0.007157202	−0.006215858	−0.006231835	−0.007606246	−0.007641428	−0.007172923	−0.005394594	−0.003646943	−0.004282267	−0.001876857	−0.002237265	−0.002289274	−0.002561811	−0.001408692	0.000897799	0.00197001	0.00187772	0.00239382	0.00147686	0.00077432
		−0.01398578	−0.01574202	−0.01509144	−0.01448394	−0.01345858	−0.01281055	−0.01086333	−0.01155834	−0.009069988	−0.01026302	−0.008283931	−0.009827648	−0.006221032	−0.009270566	−0.007270141	0.00439927	0.00791538	0.005954	0.0124741	0.0101305	0.0256216	0.0296371	0.0445799	0.0506398	0.0350564	0.0184853	0.0128621	0.0104028	0.0365556	0.0474837	0.064155	0.0543637	0.0468862	0.0398809	0.0474545	0.0293526	0.0284456	0.0145813	0.0242829	0.0103653	0.000272576	−0.02073646	−0.02659589	−0.01163765	0.0194103	0.0378177	0.0268809	0.027229
		0.0286683	0.0258587	0.0228645	0.0202948	0.0176233	0.0154019	0.0107478	0.00538841	0.000957482	−0.001317185	−0.003906664	−0.005529603	−0.004358203	−0.003100336	−0.003674794	−0.003594	−0.000906746	0.00434648	0.00894401	0.0117798	0.0143196	0.0165824	0.017004	0.016421	0.00474762	−0.006481654	−0.01561461	−0.01346775	−0.01372907	−0.01764988	−0.02224387	−0.02373563	−0.02209772	−0.01514512	−0.006023025	0.00318063	0.00457101	0.0125742	0.0211667	0.0252511	0.018186	0.00748097	0.00372862	0.0125205	0.0179805	0.0210993	0.017676	0.0224878
		−0.0145	−0.01309	−0.01293	−0.0114	−0.01035	−0.00986	−0.0089	−0.00764	−0.00659	−0.00595	−0.00473	−0.00357	−0.00163	−0.00093	0.000144	0.000484	0.001326	0.00204	0.003294	0.003566	0.007446	0.008307	0.008011	0.003251	−0.00117	−0.00538	−0.01131	−0.01501	−0.01832	−0.0139	−0.0093	−0.00705	−0.01368	−0.02436	−0.02902	−0.02675	−0.02526	−0.02207	−0.02488	−0.02093	−0.00928	0.002273	−0.00432	−0.02035	−0.02237	−0.01754	−0.0104	−0.01464
		−0.008759737	−0.00371162	0.0105202	0.0371341	0.0602402	0.0824272	0.071404	0.0520893	0.01912	0.0012582	−0.01141789	−0.01237572	−0.01346703	−0.003263459	−0.004386326	0.00569408	0.0153473	0.0192911	0.0118322	−0.007254335	−0.01364659	−0.01936968	−0.01456605	−0.006967381	0.00429255	0.00296441	0.00343021	0.019245	0.0321422	0.0340562	0.0232078	0.0138351	−0.01046675	−0.02631164	−0.02657542	0.0209329	0.043617	0.033147	0.00804501	0.00273065	0.00288517	−0.002614695	−0.02705819	−0.03852077	−0.04203894	−0.04310345	−0.04925466	−0.06197915
	Fig. S2c
	Venus	GCaMP
	0.006838	0.0588206
	−0.01761	0.053063
	−0.00315	0.013482
	0.026356	0.04025
	0.006361	0.023718
	−0.01214	0.014036
	−0.00992	0.03204
	Fig. S2d
	Time (s)	−2	−1.9	−1.8	−1.7	−1.6	−1.5	−1.4	−1.3	−1.2	−1.1	−1	−0.9	−0.8	−0.7	−0.6	−0.5	−0.4	−0.3	−0.2	−0.1	0	0.1	0.2	0.3	0.4	0.5	0.6	0.7	0.8	0.9	1	1.1	1.2	1.3	1.4	1.5	1.6	1.7	1.8	1.9	2	2.1	2.2	2.3	2.4	2.5	2.6	2.7
	∆F/F0	0.00284692	0.00370584	0.00251651	0.00221765	0.000733476	0.000985865	0.00209418	0.00286542	0.0043218	0.00534707	0.00703379	0.00828003	0.0104653	0.0116547	0.00988569	0.00323528	−0.008505967	−0.01662784	−0.01648287	−0.008938134	−0.00474323	−0.006285657	−0.004585798	0.0013292	0.00449697	0.00117709	−0.005045295	−0.005634387	−0.005028821	−0.004872656	−0.005592526	−0.007429711	−0.006797829	−0.001532117	0.0059904	0.0145087	0.0182053	0.0228316	0.0260208	0.0297778	0.0304383	0.0250681	0.0178112	0.0107219	0.0101783	0.00933571	0.00927776	0.00797526
		0.016246	0.0100626	0.0042495	−0.0000388016	−0.0060344	−0.01089868	−0.01450857	−0.01341069	−0.007151951	−0.002119901	−0.000460723	−0.002991835	−0.00376078	−0.003070358	−0.002148316	−0.00059824	0.00203736	0.00320068	0.00318625	0.00460596	0.010472	0.0179736	0.0294118	0.03806	0.0417373	0.0384916	0.0341268	0.0330117	0.0325746	0.0325611	0.0323774	0.028073	0.0232158	0.0278466	0.0331386	0.0406037	0.0377441	0.0346885	0.0276019	0.0211264	0.0179541	0.0158123	0.013745	0.0111984	0.0141386	0.0192138	0.0290447	0.0283738
		0.0207539	0.0284035	0.0358787	0.0395655	0.0349657	0.0278094	0.0219899	0.0195484	0.0163902	0.0141287	0.00945315	0.00450973	0.000457637	−0.001398858	−0.001473796	−0.001680162	−0.000870622	−0.002066577	−0.003270412	−0.003660096	−0.00038083	0.00359118	0.00599345	0.00754999	0.00934535	0.015442	0.0172383	0.0158254	0.00928299	0.00328194	−0.001773104	−0.003983524	−0.004529135	−0.003147634	−0.003892899	−0.003674668	−0.004103845	−0.004250538	−0.003597824	−0.002769501	−0.002375173	−0.004273099	−0.007140109	−0.009990489	−0.01329088	−0.01455553	−0.01274687	−0.008200694
		0.00814036	5.41583e-05	−0.003891202	−0.00827748	−0.01014103	−0.009592185	−0.005751299	−0.000427773	0.00118687	0.0145392	0.0206637	0.0155748	−0.004102977	−0.01373186	−0.009395742	−0.004222927	0.00142303	−0.003558184	−0.004294868	0.00164503	0.0222651	0.0400642	0.0476666	0.0437986	0.0417033	0.0232078	0.007511	−0.006732626	−0.00939936	−0.01636814	−0.01421649	−0.01368164	0.00169917	0.0110405	0.0278128	0.0360233	0.0439885	0.0484186	0.0537572	0.0500224	0.0483752	0.0404506	0.0217815	0.0213005	0.0319341	0.0412671	0.0287473	0.0199025
		−0.01953008	−0.01875911	−0.01832913	−0.01894294	−0.008971865	−0.002194562	0.00472912	0.00257771	0.00178765	0.000431744	−0.00108747	−0.001324829	−0.002065284	−0.000756293	−0.00031273	0.0018793	0.0024616	0.00139807	0.00210492	−0.002297273	−0.002564861	−0.006260808	−0.004399747	−0.004987915	−0.003553878	−0.002287279	−0.002581149	−0.004845336	−0.006871098	−0.006099843	−0.00600453	−0.009141899	−0.01250276	−0.01288949	−0.01366711	−0.01125198	−0.01350916	−0.01083602	−0.0131846	−0.009013653	−0.009440998	−0.009687318	−0.01228603	−0.01313083	−0.01110869	−0.01066855	−0.01198444	−0.01377693
		−0.000247153	−0.000020403	0.000124911	0.00113024	0.00141019	0.0014068	0.000850509	0.000441081	0.000810277	0.000399966	−0.000147542	−0.000901815	−0.001065657	−0.000973986	−0.000511532	1.57269e-05	0.000197788	0.000978883	0.00116743	0.0012407	0.000132763	−0.000407465	−0.000777014	−0.000751913	−0.000215831	−0.000234933	0.00115936	0.0020117	0.00365519	0.00346126	0.00353387	0.00398398	0.0032777	0.00255012	0.000234448	0.000626495	0.000545103	0.00146626	0.000942886	0.00144354	0.00172045	0.00190044	0.0017268	0.00134049	0.00177921	0.00232023	0.00329014	0.00299788
		−0.01340048	−0.01404917	−0.01451765	−0.01356631	−0.01322548	−0.01392707	−0.01296331	−0.01268507	−0.009674672	−0.007733904	−0.005257729	−0.003140003	−0.000278538	0.00193217	0.00166815	0.000356193	−0.000455341	0.000301122	0.00178386	0.0030901	0.00231741	0.000150128	−0.001723669	−0.005308987	−0.007184227	−0.007463084	−0.004004959	−0.0028596	−0.003043873	−0.004649065	−0.005240677	−0.00662404	−0.007533919	−0.006521265	−0.005529064	−0.006576697	−0.009054315	−0.01203092	−0.01340625	−0.01521477	−0.01479667	−0.01314155	−0.01087423	−0.008510459	−0.005143981	0.000722937	0.00704201	0.00968077
	Fig. S2e
	Time (s)	−2	−1.9	−1.8	−1.7	−1.6	−1.5	−1.4	−1.3	−1.2	−1.1	−1	−0.9	−0.8	−0.7	−0.6	−0.5	−0.4	−0.3	−0.2	−0.1	0	0.1	0.2	0.3	0.4	0.5	0.6	0.7	0.8	0.9	1	1.1	1.2	1.3	1.4	1.5	1.6	1.7	1.8	1.9	2	2.1	2.2	2.3	2.4	2.5	2.6	2.7
	∆F/F0	−0.004561289	−0.004704623	−0.005041551	−0.005385145	−0.005087818	−0.005101713	−0.004118668	−0.003848273	−0.002945362	−0.003214875	−0.003182797	−0.001967341	0.000149605	0.00245863	0.00362708	0.00479727	0.00377149	−0.0000920702	−0.004096589	−0.005465279	−0.005065591	−0.005193217	−0.006109042	−0.006162146	−0.006409653	−0.007226427	−0.007504223	−0.007545882	−0.00728698	−0.007147028	−0.00698115	−0.00661898	−0.006244044	−0.005275605	−0.004715504	−0.004795392	−0.005854012	−0.006442785	−0.005557322	−0.005701072	−0.005827619	−0.007533336	−0.007400588	−0.007290975	−0.006809683	−0.005857516	−0.00418351	−0.003653967
		0.00829677	0.00891414	0.00931993	0.0068106	0.00866565	0.00891966	0.0103669	0.00933404	0.00745723	0.00485269	0.00126093	0.003501	0.00170376	0.000640651	−0.002252347	−0.002688854	−0.003635536	−0.002514241	0.000984234	0.0030004	0.00324797	0.00013406	0.00299866	0.00167202	0.00329817	0.00124511	0.00167597	−0.000630875	−0.000639476	−0.0000363547	0.00363589	0.000340207	−0.003182553	−0.009293855	−0.009523541	−0.01087963	−0.01427676	−0.01437787	−0.01493068	−0.01539664	−0.02248241	−0.02128526	−0.01795146	−0.01174248	−0.008764759	−0.007873226	−0.003953773	−0.01106373
		0.0377449	0.035468	0.0371165	0.0381323	0.0374951	0.0381301	0.0409748	0.0467747	0.0558444	0.0631711	0.065677	0.0640942	0.0619884	0.0610303	0.0311845	−0.01185066	−0.05197945	−0.06789038	−0.07215164	−0.08010238	−0.06236028	−0.05904175	−0.05296054	−0.04825683	−0.04768213	−0.04468455	−0.04711167	−0.04887571	−0.05332697	−0.05232054	−0.04960312	−0.05103311	−0.05294863	−0.05637313	−0.05679956	−0.05697583	−0.05701888	−0.0540546	−0.04883933	−0.04398841	−0.04045434	−0.04108749	−0.04160633	−0.04332728	−0.04414785	−0.0452659	−0.04624402	−0.04672811
		0.0410367	0.0368207	0.0430141	0.04924	0.045621	0.0371308	0.0259049	0.0162712	0.011188	0.0129558	0.00927432	0.00780857	0.000925926	0.000324985	−0.007683126	−0.01248847	−0.01175773	−0.003256166	0.00411489	0.0127368	0.0216487	0.0246171	0.021797	0.0218485	0.0323747	0.0367477	0.036337	0.0282393	0.018943	0.0172594	0.0133633	0.0237338	0.0216509	0.0262562	0.0213214	0.0181925	0.0227359	0.014013	0.0138481	0.0158615	0.0294555	0.0476368	0.0374632	0.0318264	0.00828716	−0.008531969	−0.02196937	−0.02080772
		0.00131511	−0.000663949	0.00105225	0.00209208	0.00328738	0.00548199	0.00284151	0.00564782	0.00281271	0.00531016	0.00258931	0.00210927	0.00047883	−0.001743518	−0.000746747	−0.00053558	0.00134082	−0.000879679	−0.000699722	−0.001912982	0.00159429	−0.001283643	0.00131737	−0.001824805	0.0010674	−0.001428273	−0.001119234	−0.004675153	−0.007594195	−0.00843609	−0.006277446	−0.005067997	−0.006570747	−0.01231987	−0.01739675	−0.02230848	−0.02234396	−0.02270082	−0.02382103	−0.02677098	−0.02832341	−0.02934233	−0.03105122	−0.0312979	−0.02939784	−0.02638947	−0.02230071	−0.01653438
		−0.00903	−0.00769	−0.00798	−0.01018	−0.0117	−0.01093	−0.00973	−0.00884	−0.00738	−0.0064	−0.00581	−0.00555	−0.00431	−0.00327	−0.00275	−0.00102	0.006344	0.010236	0.008685	−0.00255	−0.01134	−0.01526	−0.01796	−0.0223	−0.02759	−0.02947	−0.02838	−0.02483	−0.01605	−0.00238	0.005936	0.008207	0.003855	0.003658	−0.00053	−0.00705	−0.016	−0.02347	−0.02963	−0.03603	−0.04027	−0.04373	−0.04614	−0.04151	−0.03018	−0.01483	−0.00537	−0.00171
		0.00516843	0.00355203	0.00572041	0.00806622	0.0248109	0.0431979	0.0600398	0.0534296	0.0349978	0.0066196	−0.000751347	−0.006647292	−0.006210543	−0.006742849	−0.007863389	−0.000579296	0.00143771	0.00519047	0.00973738	0.0124292	0.0162273	0.0220516	0.0254087	0.0256862	0.0205704	0.00495899	−0.002108159	−0.01211488	−0.009353469	−0.01236157	−0.01144877	0.000380763	0.0159216	0.028155	0.0286582	0.0274809	0.030228	0.0369406	0.0397742	0.0526638	0.0636192	0.0796373	0.0851287	0.0879998	0.0913179	0.0774571	0.0655028	0.0566007
	Fig. S2f			Fig. S2g
	Venus	GCaMP		Venus	CheRiff
	−0.00557	0.006947		95.725	25.42
	−0.00755	0.026515		35.428	26.761
	−0.04954	−0.00087		68.211	50.086
	0.018008	0.025299		51.391	34.38
	−0.0138	−0.00917		50.103	20.086
	−0.016330503	0.001652		44.092	34.362
	0.036053	−0.00401		53.797	91.117
				40.411	61.626
					13.442
[truncated: 3 more columns]

## Sheet: Fig. S3
	Fig. S3a
	Time (s)	−2	−1.9	−1.8	−1.7	−1.6	−1.5	−1.4	−1.3	−1.2	−1.1	−1	−0.9	−0.8	−0.7	−0.6	−0.5	−0.4	−0.3	−0.2	−0.1	0	0.1	0.2	0.3	0.4	0.5	0.6	0.7	0.8	0.9	1	1.1	1.2	1.3	1.4	1.5	1.6	1.7	1.8	1.9	2	2.1	2.2	2.3	2.4	2.5	2.6	2.7
	∆F/F0	0.002472	0.006395	0.009493	0.01014	0.008829	0.008758	0.008539	0.008318	0.004653	0.001324	−0.00165	−0.00118	−0.00093	−0.00042	−0.000096	0.000115	0.001032	0.000653	0.000936	0.00154	0.004241	−0.00418	−0.0041	−0.00594	0.002218	0.001269	0.000364	0.000491	0.002069	0.004583	0.00626	0.006082	0.00579	0.005614	0.004667	0.003683	0.003476	0.003927	0.003541	0.003725	0.005738	0.007118	0.006779	0.005197	0.006263	0.007682	0.010821	0.012691
		0.008934	0.012984	0.013559	0.013623	0.011431	0.008983	0.006785	0.006271	0.007117	0.006988	0.006003	0.003827	0.001335	0.000344	−0.00032	−0.00114	−0.00312	−0.00449	−0.00364	0.001196	0.006653	0.010478	0.010559	0.011353	0.013163	0.014407	0.012992	0.009669	0.007956	0.004196	0.001642	−0.00063	−0.00051	−0.00104	−0.00158	−0.00132	0.000129	0.003429	0.007817	0.011596	0.014696	0.016498	0.018022	0.019516	0.01735	0.018427	0.017487	0.019268
		0.014128	0.013817	0.012292	0.0118	0.009972	0.00814	0.00577	0.004175	0.002663	0.001525	0.000541	0.000193	−0.00046	−0.00101	−0.0026	−0.00275	−0.00203	−0.0004	0.002318	0.006198	0.010527	0.012489	0.012799	0.012466	0.012159	0.011012	0.010788	0.011582	0.012643	0.01366	0.015041	0.015712	0.01508	0.01375	0.013095	0.011957	0.010418	0.008642	0.006747	0.005221	0.004585	0.005543	0.006196	0.006558	0.006002	0.006548	0.010213	0.014382
		0.007022	0.007355	0.010047	0.01649	0.020847	0.019963	0.015265	0.011803	0.00864	0.006692	0.003772	0.002623	0.000316	−0.00141	−0.00223	−0.00175	−0.00174	−0.00144	−0.0013	0.003162	0.009335	0.017144	0.025213	0.02844	0.028596	0.023035	0.019658	0.017458	0.015271	0.012072	0.008799	0.005899	0.00682	0.007259	0.011333	0.012147	0.015637	0.017858	0.018856	0.017369	0.016011	0.016705	0.016728	0.014678	0.012371	0.011456	0.01304	0.01459
		0.004873	0.008967	0.012171	0.012238	0.009936	0.008302	0.007926	0.005952	0.003496	0.002625	0.003074	0.003327	0.001805	0.000477	−0.000083	−0.0007	−0.00057	−0.00179	−0.00224	−0.00331	−0.00499	−0.00444	−0.00294	0.001544	0.004547	0.006985	0.008212	0.007694	0.008168	0.009543	0.011674	0.007142	0.001389	−0.00539	−0.00599	−0.00574	−0.00362	−0.00303	−0.00158	−0.00163	−0.00058	1.07e-05	−0.0001	−0.00057	−0.00272	−0.00335	−0.00446	−0.00428
		0.002558	0.002254	0.002142	0.00205	0.001906	0.002095	0.001868	0.001785	0.001244	0.001324	0.001295	0.001083	0.000456	−0.0002	−0.00025	−0.0003	−0.00027	−0.00056	−0.00072	−0.00054	0.00036	0.001199	0.001819	0.001743	0.00181	0.001839	0.001512	0.001585	0.001602	0.001793	0.001897	0.00197	0.002131	0.002179	0.002306	0.002105	0.001634	0.001608	0.002187	0.00219	0.001835	0.001524	0.001752	0.001646	0.001315	0.000632	0.000352	6.08e-05
		0.000108	−0.00014	−0.00029	−0.00025	−0.00053	−0.00142	−0.00253	−0.00196	0.000347	0.002252	0.002914	0.002835	0.003319	0.002339	0.001259	−0.00116	−0.00196	−0.00298	−0.0037	−0.00286	2.13e-05	0.004243	0.006367	0.004999	0.002155	−0.0011	−0.00394	−0.00615	−0.00679	−0.00654	−0.00566	−0.005	−0.00442	−0.00283	−0.00197	−0.00015	0.00145	0.006366	0.01096	0.013439	0.012199	0.00926	0.007637	0.006109	0.004838	0.002558	0.001089	0.002689
	Fig. S3b
	Venus		GCaMP
	Stop→Move	Tail pinch	Stop→Move	Tail pinch
	0.00847104	0.006838	0.00511704	0.058821
	−0.014833089	−0.01761	0.00988661	0.053063
	0.00503942	−0.00315	0.0111072	0.013482
	0.0221745	0.026356	0.0154089	0.04025
	0.00286117	0.006361	0.000281117	0.023718
	−0.007316158	−0.01214	0.00147565	0.014036
	−0.01859	−0.00992	0.0022638	0.03204
	Fig. S3c (GCaMP)
	Time (s)	−2	−1.9	−1.8	−1.7	−1.6	−1.5	−1.4	−1.3	−1.2	−1.1	−1	−0.9	−0.8	−0.7	−0.6	−0.5	−0.4	−0.3	−0.2	−0.1	0	0.1	0.2	0.3	0.4	0.5	0.6	0.7	0.8	0.9	1	1.1	1.2	1.3	1.4	1.5	1.6	1.7	1.8	1.9	2	2.1	2.2	2.3	2.4	2.5	2.6	2.7
	∆F/F0	0.002393	0.002383	0.002354	0.002309	0.002118	0.001897	0.001303	0.001161	0.00116	0.001369	0.001137	0.000976	0.000399	5.49e-05	−0.00021	−0.0002	−0.00033	−0.00049	−0.00073	−0.0006	−0.00097	−0.00128	−0.00205	−0.00264	−0.00318	−0.00336	−0.00357	−0.00387	−0.00438	−0.0047	−0.00509	−0.00551	−0.0058	−0.00589	−0.0059	−0.00605	−0.00632	−0.00666	−0.00695	−0.00716	−0.00722	−0.00741	−0.0074	−0.00759	−0.00787	−0.00822	−0.00818	−0.00799
		0.005405	0.003241	0.001694	0.000896	0.002226	0.000978	0.00044	−0.00049	−0.00041	−0.00203	−0.00243	−0.00148	0.000117	−0.00036	−0.00214	−0.00229	−0.00094	0.002088	0.004172	0.003262	0.002335	−0.000053	−0.00099	−0.00328	−0.00475	−0.00648	−0.00796	−0.01083	−0.01349	−0.01553	−0.01568	−0.01697	−0.01808	−0.0206	−0.02094	−0.02239	−0.02276	−0.02403	−0.02382	−0.02448	−0.02585	−0.02752	−0.02786	−0.02592	−0.02339	−0.02056	−0.02066	−0.02241
		0.005049	0.004483	0.00406	0.003631	0.003089	0.002469	0.001991	0.001716	0.001609	0.001518	0.001379	0.001323	0.000819	0.000545	0.000158	−0.000079	−0.00051	−0.00098	−0.00113	−0.00152	−0.00184	−0.00279	−0.00335	−0.00401	−0.00426	−0.00466	−0.00503	−0.00561	−0.00589	−0.00616	−0.00632	−0.00672	−0.00704	−0.0075	−0.00787	−0.00834	−0.00871	−0.00903	−0.00935	−0.00979	−0.01035	−0.01095	−0.01117	−0.01149	−0.01183	−0.01208	−0.0122	−0.0123
		0.000825	0.000892	0.000668	0.000686	0.000357	0.000467	0.000499	0.000516	0.000343	7.6e-05	0.000193	0.000347	0.000334	0.000202	−0.000073	4.33e-05	−0.00014	−0.00024	−0.00037	−0.0003	−0.00038	−0.00052	−0.00048	−0.00033	−0.00039	−0.00042	−0.00053	−0.00042	−0.00048	−0.00068	−0.00086	−0.00113	−0.00116	−0.00115	−0.00116	−0.00128	−0.00143	−0.00157	−0.0016	−0.0019	−0.00199	−0.00213	−0.00212	−0.00209	−0.00231	−0.00237	−0.00237	−0.00217
		0.002496	0.002424	0.002293	0.001995	0.002008	0.001955	0.001949	0.001652	0.001361	0.000993	0.000689	0.000576	0.00027	0.000144	0.000192	0.000229	−0.000065	−0.00056	−0.00074	−0.00074	−0.00085	−0.00099	−0.00131	−0.00167	−0.00217	−0.00251	−0.00274	−0.00279	−0.00297	−0.00331	−0.00369	−0.00388	−0.00407	−0.00413	−0.00436	−0.00455	−0.00482	−0.00508	−0.00516	−0.00515	−0.0053	−0.00549	−0.00595	−0.00609	−0.00605	−0.00631	−0.0064	−0.00692
		−0.022982248	−0.01556021	−0.006643254	−0.002299902	−0.001066076	0.000900945	0.000818747	−0.000975105	−0.002084213	−0.000930299	0.000280316	0.000235452	0.000271836	−0.001041794	−0.001788946	−0.003373429	−0.00187171	0.00253762	0.0037038	0.00104686	−0.007454754	−0.015010375	−0.021642756	−0.025018093	−0.025454491	−0.026813431	−0.028913813	−0.032418175	−0.032910323	−0.035903609	−0.038675341	−0.042986151	−0.045839075	−0.04935366	−0.051863975	−0.049483524	−0.046809612	−0.044373604	−0.047224902	−0.047870808	−0.049117992	−0.050912376	−0.052886712	−0.053337178	−0.049842563	−0.047963961	−0.047947092	−0.050332342
		0.00269829	0.00233769	0.00178961	0.00176931	0.00155162	0.00128319	0.000944146	0.000704653	7.33762e-05	−0.000790621	−0.000914068	−0.000737644	−0.000532611	−0.000606162	−0.000273973	0.000266583	0.000749194	0.00100277	0.000858214	0.000187697	−0.000369125	−0.000672302	−0.000971261	−0.001434343	−0.002172923	−0.002465789	−0.003035094	−0.003507366	−0.004230085	−0.004498399	−0.004848739	−0.005008708	−0.005531188	−0.005959398	−0.006540255	−0.006926405	−0.007159186	−0.007641365	−0.008080729	−0.008388242	−0.008741235	−0.008217019	−0.008107282	−0.007618791	−0.007877712	−0.008001164	−0.008258662	−0.008650501
		−0.001715667	−0.000502294	−0.00068814	−0.000323904	1.1306e-05	0.000580527	−0.0000237237	−0.000685375	−0.001186351	−0.001653497	−0.001855043	−0.000776629	0.000470122	0.00158698	0.0015275	0.00103818	0.000145647	−0.000448102	−0.000977943	−0.00071071	−0.000976153	−0.001141706	−0.001755163	−0.002926459	−0.004382553	−0.00552889	−0.006136478	−0.005910654	−0.006568587	−0.006287632	−0.007325277	−0.007426672	−0.008649161	−0.008402118	−0.008936472	−0.00923782	−0.009586834	−0.009407182	−0.009268465	−0.00988944	−0.009669394	−0.010298576	−0.009004615	−0.010452376	−0.010270672	−0.011897719	−0.010968348	−0.011369578
		0.000750482	0.000501392	0.000337934	0.000574634	0.000864979	0.000707208	−0.000192423	−0.000703598	−0.000560993	4.83026e-05	0.000670747	0.000584983	0.00038022	7.53732e-05	−0.000191109	−0.000231693	9.06018e-05	0.000263384	−0.000447836	−0.001194671	−0.002010835	−0.002333225	−0.002863953	−0.003285761	−0.003680509	−0.004244102	−0.005267825	−0.006454278	−0.007202114	−0.007843041	−0.00802751	−0.009115179	−0.009337018	−0.010173374	−0.010432066	−0.010879229	−0.011372473	−0.011778415	−0.012022828	−0.012048967	−0.011680568	−0.012004984	−0.011792183	−0.012480632	−0.012330063	−0.012869817	−0.012356589	−0.012573449
		−0.000594824	−0.000884378	−0.000965971	−0.000968068	−0.001115782	−0.000698605	−0.000735244	−0.000937912	−0.001550008	−0.001340101	−0.000606537	−0.000251714	−0.000596463	−0.001525846	−0.002071409	−0.001475083	0.000214372	0.00168526	0.00226786	0.00235957	0.0019373	0.000995851	−0.000939104	−0.002177472	−0.003416396	−0.003960363	−0.005401849	−0.006821362	−0.008748139	−0.009715004	−0.010083761	−0.010668024	−0.011520765	−0.012781114	−0.013179063	−0.013228455	−0.012350559	−0.010869548	−0.010442678	−0.011005997	−0.012700235	−0.012622679	−0.012655722	−0.011891868	−0.012982331	−0.012973399	−0.013813866	−0.01358036
	Fig. S3c (Venus)
	Time (s)	−2	−1.9	−1.8	−1.7	−1.6	−1.5	−1.4	−1.3	−1.2	−1.1	−1	−0.9	−0.8	−0.7	−0.6	−0.5	−0.4	−0.3	−0.2	−0.1	0	0.1	0.2	0.3	0.4	0.5	0.6	0.7	0.8	0.9	1	1.1	1.2	1.3	1.4	1.5	1.6	1.7	1.8	1.9	2	2.1	2.2	2.3	2.4	2.5	2.6	2.7
	∆F/F0	0.008029	0.007441	0.007777	0.006676	0.00624	0.006035	0.005891	0.005075	0.003699	0.003762	0.002357	0.001769	0.000398	0.000254	−0.00048	−0.00124	−0.00061	−0.00045	−0.00049	−0.0015	−0.00195	−0.00173	−0.00048	0.000835	0.001958	0.002505	0.003093	0.003735	0.004909	0.005711	0.006433	0.005884	0.005491	0.005668	0.005897	0.006446	0.00567	0.005494	0.004693	0.005085	0.005504	0.005697	0.00517	0.004859	0.004522	0.005224	0.005053	0.005889
		0.017323	0.018508	0.01476	0.012249	0.014443	0.017252	0.016501	0.013319	0.009428	0.009905	0.008621	0.007745	0.004201	0.00283	0.000475	−0.00101	−0.00468	−0.0065	−0.00594	−0.00574	−0.00578	−0.00684	−0.00448	−0.00087	0.002741	0.002653	0.001098	−0.00236	−0.00492	−0.00556	−0.00428	−0.00208	−0.001	−0.00083	−0.00059	−0.00126	−0.00012	0.001294	0.003274	0.00382	0.003529	0.00375	0.004802	0.003703	0.001971	0.000328	0.000625	0.000247
		0.00239	0.00226	0.002085	0.002511	0.00162	0.000638	−0.00021	0.00014	−0.00034	−0.00128	−0.00216	−0.00144	0.000221	0.000683	0.000383	0.000662	0.000508	0.000761	0.000106	0.000272	0.000634	0.001034	0.002377	0.003681	0.005366	0.006889	0.008335	0.009728	0.011043	0.012353	0.01328	0.013486	0.013316	0.012934	0.012595	0.01249	0.012658	0.012833	0.013279	0.013814	0.014774	0.015229	0.01567	0.015799	0.015991	0.015655	0.015616	0.015708
		0.005665	0.002181	0.001568	0.001943	0.001216	−0.00024	0.001394	0.005832	0.00855	0.009914	0.010069	0.009787	0.008167	0.003459	0.000881	−0.00362	−0.00603	−0.00781	−0.00768	−0.00723	−0.00674	−0.00654	−0.00585	−0.00556	−0.00593	−0.00585	−0.00552	−0.00445	−0.00404	−0.00371	−0.00394	−0.00431	−0.00443	−0.0047	−0.00449	−0.00426	−0.00451	−0.00484	−0.0062	−0.00633	−0.0065	−0.00574	−0.00592	−0.00638	−0.00682	−0.00626	−0.00593	−0.00554
		−0.02265	−0.02111	−0.01838	−0.01535	−0.01212	−0.01744	−0.02008	−0.02978	−0.02818	−0.02507	−0.014	−0.00966	−0.00889	−0.00587	0.000173	0.006715	0.009842	0.009785	0.007415	0.004491	0.0003	−0.00269	−0.00524	−0.00642	−0.00656	−0.00647	−0.00705	−0.00753	−0.00781	−0.00691	−0.00704	−0.00636	−0.0047	−0.00261	−0.000098	0.00013	−0.00032	−0.00131	−0.00052	0.00146	0.003278	0.005436	0.006721	0.008323	0.008346	0.008362	0.006598	0.005054
	Fig. S3d
	Venus	GCaMP
	0.00428232	−0.005740596
	−0.000587054	−0.01750841
	0.0117829	−0.008253816
	−0.005520672	−0.001380418
	−0.000607967	−0.004407423
		−0.040905
		−0.005894677
		−0.007966683
		−0.00927
		−0.00972
	Fig. S3e (GCaMP)
	Time (s)	−2	−1.9	−1.8	−1.7	−1.6	−1.5	−1.4	−1.3	−1.2	−1.1	−1	−0.9	−0.8	−0.7	−0.6	−0.5	−0.4	−0.3	−0.2	−0.1	0	0.1	0.2	0.3	0.4	0.5	0.6	0.7	0.8	0.9	1	1.1	1.2	1.3	1.4	1.5	1.6	1.7	1.8	1.9	2	2.1	2.2	2.3	2.4	2.5	2.6	2.7
	∆F/F0	0.002056	0.003614	0.00515	0.00645	0.008405	0.009108	0.008213	0.006244	0.005452	0.005488	0.004997	0.004264	0.00185	−0.00066	−0.00199	−0.00114	−0.00028	−0.00052	−0.00231	−0.00422	−0.00675	−0.00691	−0.0064	−0.00227	0.001703	0.006968	0.009332	0.010405	0.012757	0.014187	0.015779	0.013542	0.013442	0.012158	0.013086	0.01324	0.013552	0.012134	0.009763	0.007377	0.006024	0.005357	0.008298	0.011596	0.012564	0.010963	0.009804	0.009469
		0.001848	−0.00051	−0.00118	−0.00049	0.000297	0.001873	0.00242	0.003162	0.002742	0.002269	0.001077	0.000781	0.000103	−0.00066	−0.00042	−0.00044	0.000927	0.000321	5.63e-05	−0.00175	−0.00102	−0.00062	0.001222	0.001795	0.002005	0.002462	0.002907	0.00294	0.00173	0.000902	0.001268	0.001256	0.001477	0.001748	0.001692	0.000455	−0.0012	−0.00201	−0.00109	−0.00085	−0.00095	−0.00246	−0.00347	−0.0039	−0.00335	−0.00223	−0.00106	−0.00087
		0.000838	0.001101	0.00119	0.001295	0.000465	−0.000094	0.00014	0.000203	0.000527	0.000217	0.000387	0.000481	0.00025	−0.00015	0.00021	4.86e-05	−0.00018	−0.00059	−0.00023	−0.00022	−0.00067	−0.0014	−0.00072	−0.00045	−0.00012	−0.000061	−0.00114	−0.00153	−0.00256	−0.00222	−0.00203	−0.00126	−0.00101	−0.00069	−0.00046	0.000222	0.000461	0.000819	0.001192	0.001207	0.000954	0.000407	0.00066	0.000384	0.00085	0.000517	0.000717	0.00119
		0.006396	0.008566	0.00991	0.010254	0.010551	0.010097	0.00946	0.007876	0.006	0.004497	0.00371	0.003439	0.002846	0.002014	0.000156	−0.00143	−0.00258	−0.00316	−0.00264	−0.00235	−0.00221	−0.00205	−0.00175	9.11e-05	−0.00009	−0.00012	−0.00092	−0.00025	0.000989	0.000653	0.001482	0.00048	0.000238	−0.00052	0.000131	0.000573	−0.00108	−0.00269	−0.00382	−0.00371	−0.00495	−0.00572	−0.0068	−0.00774	−0.00809	−0.00863	−0.00811	−0.00839
		0.002056	0.003614	0.00515	0.00645	0.008405	0.009108	0.008213	0.006244	0.005452	0.005488	0.004997	0.004264	0.00185	−0.00066	−0.00199	−0.00114	−0.00028	−0.00052	−0.00231	−0.00422	−0.00675	−0.00691	−0.0064	−0.00227	0.001703	0.006968	0.009332	0.010405	0.012757	0.014187	0.015779	0.013542	0.013442	0.012158	0.013086	0.01324	0.013552	0.012134	0.009763	0.007377	0.006024	0.005357	0.008298	0.011596	0.012564	0.010963	0.009804	0.009469
		0.029366	0.022598	0.022019	0.016656	0.009969	0.004882	0.004555	0.006922	0.001527	−0.00494	−0.0012	0.007028	0.009174	0.003357	−0.00209	−0.00497	−0.00883	−0.00616	−0.00165	0.005355	0.001845	0.002483	0.00252	0.004621	0.000482	−0.00508	−0.00151	0.010156	0.027022	0.041847	0.050392	0.052412	0.048534	0.040464	0.033518	0.028885	0.02538	0.021316	0.015978	0.013502	0.010955	0.003909	0.001477	−0.00133	−0.00477	−0.01067	−0.01535	−0.01643
		−0.00295	−0.00261	−0.00208	−0.00165	−0.001	−0.00143	−0.00166	−0.00212	−0.00125	−0.00085	−0.00059	−0.00071	−0.00045	0.000102	0.000173	0.001077	0.001408	0.001036	−0.00016	−0.00189	−0.00308	−0.0039	−0.00424	−0.00386	−0.00387	−0.00256	−0.00157	−0.00141	−0.00172	−0.00274	−0.00265	−0.0025	−0.00312	−0.00382	−0.00522	−0.00572	−0.00658	−0.007	−0.00796	−0.00763	−0.00768	−0.00733	−0.00765	−0.00811	−0.00694	−0.00676	−0.0048	−0.00459
		−0.00704	−0.00402	−0.0042	−0.00232	−0.00177	0.001004	0.002742	0.00459	0.004169	0.003686	0.001765	0.001255	−0.00107	−0.00026	−0.00044	0.000355	2.89e-05	5.58e-05	−0.000044	−0.00165	−0.00259	−0.0033	−0.00463	−0.0056	−0.00538	−0.00406	−0.00476	−0.00383	−0.00309	−0.00261	−0.00407	−0.00464	−0.00379	−0.00314	−0.00277	−0.00381	−0.00454	−0.00466	−0.00294	−0.00213	−0.00194	−0.00447	−0.0037	−0.00497	−0.00278	−0.0049	−0.00418	−0.00529
		−0.00553	−0.0058	−0.00621	−0.0052	−0.0038	−0.00321	−0.00249	−0.00245	−0.00251	−0.00277	−0.00327	−0.00283	−0.00222	−0.00018	0.000855	0.001655	0.001815	0.001764	0.001621	0.000785	0.000829	2.77e-06	−0.00048	−0.00102	−0.00035	−0.00036	−0.00054	−0.00152	−0.00194	−0.00236	−0.00225	−0.0024	−0.00228	−0.00302	−0.00365	−0.00487	−0.00577	−0.00673	−0.00717	−0.00818	−0.00811	−0.00857	−0.00815	−0.00822	−0.00831	−0.00868	−0.00943	−0.01002
		−0.002317281	−0.002693785	−0.003676972	−0.003581049	−0.003740184	−0.003337787	−0.003774185	−0.003903373	−0.004352027	−0.004778105	−0.004083148	−0.004156495	−0.003088995	−0.00232281	−0.000659132	−0.000406378	0.000217628	0.00185495	0.00525575	0.00738863	0.00660844	0.00519042	0.00355798	0.0033208	0.00104223	3.61946e-05	0.000495353	0.00130614	0.000698809	−0.001375835	−0.002587634	−0.0029294	−0.003956909	−0.004431363	−0.003866146	−0.002236562	−0.001339346	−0.000984772	−0.001022367	−0.00052847	−0.001521609	−0.00226614	−0.003849836	−0.002493093	−0.003900885	−0.003290516	−0.005785987	−0.005945214
	Fig. S3e (Venus)
	Time (s)	−2	−1.9	−1.8	−1.7	−1.6	−1.5	−1.4	−1.3	−1.2	−1.1	−1	−0.9	−0.8	−0.7	−0.6	−0.5	−0.4	−0.3	−0.2	−0.1	0	0.1	0.2	0.3	0.4	0.5	0.6	0.7	0.8	0.9	1	1.1	1.2	1.3	1.4	1.5	1.6	1.7	1.8	1.9	2	2.1	2.2	2.3	2.4	2.5	2.6	2.7
	∆F/F0	−0.00265	−0.00072	0.002585	0.006772	0.007757	0.006628	0.006109	0.005598	0.004461	0.001729	0.001041	−0.00026	0.000468	0.000898	0.00232	0.002629	0.002634	−0.00096	−0.00345	−0.00533	−0.00682	−0.00906	−0.01086	−0.00908	−0.00846	−0.00957	−0.01184	−0.01138	−0.00845	−0.00292	−0.0003	0.001242	0.00113	−0.00049	−0.00328	−0.00625	−0.00704	−0.00645	−0.00535	−0.0048	−0.00323	−0.00431	−0.00356	−0.00724	−0.00937	−0.00917	−0.00477	−0.00024
		−0.0017	−0.00202	−0.004	−0.00637	−0.00728	−0.00297	−0.00143	−0.00339	−0.01007	−0.01059	−0.00548	0.001125	−0.00056	−0.00094	−0.00197	0.001681	0.001454	0.001238	0.001646	0.001804	0.001991	0.002926	0.00305	0.002554	0.000165	−0.00144	−0.00232	−0.00155	6.86e-05	0.000481	−0.00077	−0.0056	−0.01023	−0.01116	−0.01589	−0.01131	−0.01242	−0.01024	−0.01587	−0.01903	−0.01949	−0.02239	−0.0238	−0.02458	−0.01909	−0.01558	−0.00939	−0.00957
		0.002811	0.001884	0.005437	0.004934	0.002178	−0.00343	−0.00628	−0.00437	−0.00284	−0.00248	−0.00414	−0.0063	−0.00545	−0.00331	−0.00022	0.002174	0.004785	0.006047	0.004514	0.001903	−0.00055	−0.00256	−0.00317	−0.00286	−0.00061	0.001698	0.004645	0.007002	0.009167	0.010741	0.011938	0.012587	0.010665	0.008984	0.006373	0.004481	0.003623	0.002966	0.007546	0.010904	0.014696	0.012944	0.010386	0.007048	0.004382	0.004076	0.005368	0.007916
		−0.0069	−0.00498	−0.00516	−0.00185	−0.00017	0.002014	0.002117	−0.00023	−0.00136	−0.0011	0.002387	0.004924	0.004273	−0.00029	−0.00197	−0.00313	−0.0022	−0.00249	−0.00139	−0.00011	0.000727	0.000887	0.00095	0.001185	0.001091	0.002529	0.003265	0.004018	0.005336	0.006702	0.009248	0.009073	0.008778	0.008263	0.006419	0.005182	0.001602	0.00127	0.00053	0.00375	0.003875	0.003584	0.00041	0.00252	0.005052	0.00745	0.006909	0.005934
		−0.00309	−0.00502	−0.0071	−0.00875	−0.00719	−0.00432	−0.00111	0.001219	0.001032	0.001301	0.002005	0.002612	0.001789	0.001047	−0.0002	−0.00205	−0.00308	−0.00275	−0.00038	0.001005	0.002971	0.005316	0.007771	0.009259	0.010665	0.010774	0.010291	0.006927	0.002054	−0.00201	−0.00464	−0.00495	−0.00219	0.001736	0.007039	0.00805	0.007054	0.003562	0.001612	0.002245	0.004258	0.00535	0.005804	0.00542	0.003609	0.001257	0.001194	0.00173
	Fig. S3f
	Venus	GCaMP
	−0.004924425	0.00796921
	−0.008800713	−0.000223198
	0.00582661	−0.000119167
	0.00420205	−0.002856489
	0.00344097	−0.007216947
		0.010635
		−0.0046962
		−0.00396
		−0.00485
		−0.00179744
	Fig. S3g
	Time (s)	−2	−1.9	−1.8	−1.7	−1.6	−1.5	−1.4	−1.3	−1.2	−1.1	−1	−0.9	−0.8	−0.7	−0.6	−0.5	−0.4	−0.3	−0.2	−0.1	0	0.1	0.2	0.3	0.4	0.5	0.6	0.7	0.8	0.9	1	1.1	1.2	1.3	1.4	1.5	1.6	1.7	1.8	1.9	2	2.1	2.2	2.3	2.4	2.5	2.6	2.7
	∆F/F0	0.0400181	0.0482094	0.0590602	0.0761066	0.0757825	0.0596004	0.0436028	0.0283899	0.0193742	0.00818753	0.0065667	0.00929338	0.00798495	5.54962e-05	−0.00889908906656699	−0.00924671655504349	−0.00507130583942377	−0.00189424479068114	−0.000103230713853922	0.00131406	0.0136442	0.0293254	0.0493155	0.0580393	0.0656001	0.0650509	0.0611907	0.0565294	0.0560734	0.0590514	0.0551564	0.0518486	0.0526373	0.0570494	0.0576829	0.0530714	0.0471127	0.0477677	0.0659717	0.0883806	0.101051	0.0960467	0.0941324	0.0999707	0.108568	0.107644	0.0993201	0.0907047
		−0.0406749659199557	−0.0443254176133133	−0.0433699018189405	−0.0456231528000221	−0.0421082953657329	−0.0388796800885395	−0.0336415712729646	−0.029534269514308	−0.0221088112037612	−0.0124578675128789	−0.00389000526799329	8.32968022390893E−06	0.000918127	0.000486366	0.00241803	0.0037045	0.00435292	8.62741e-05	−0.00378295716872881	−0.00430158290797818	0.00244524	0.010839	0.0185186	0.0227815	0.0293831	0.0329159	0.0325496	0.0293313	0.0293502	0.033031	0.0324984	0.0283617	0.0206325	0.0148245	0.012009	0.011288	0.0113832	0.00798955	0.00235491	−0.00440115994198153	−0.00831421400384734	−0.0114110263088213	−0.0122009520746442	−0.0148154903907439	−0.016182472316665	−0.0168282176737912	−0.0172696795748207	−0.0169939192107774
		−0.00461850374946283	−0.00575266827494534	−0.00505823443237979	−0.00396541078448135	−0.00449510045570001	−0.00324295185261784	−0.00152397648580449	−0.000674398226238009	−0.00382993038041396	−0.00607782124470868	−0.0039384695384157	0.000674212	0.00282378	0.00238839	0.0013352	0.00027861	0.000212495	−0.00123195815200765	−0.001445630103566	−0.00109663258268738	−0.000477603262157857	−0.00304491821055786	−0.00756051878682781	−0.0125208047579355	−0.0136325182450295	−0.0126174216403794	−0.0112776365702084	−0.00991772298286195	−0.00840421332598912	−0.00597578514610242	−0.00258072363753437	−0.000797027346263144	0.00139884	0.000618162	−0.00150028676943605	−0.00417614087583752	−0.00688590379194305	−0.00648890749933684	−0.0050884272081441	−0.000367515756680743	0.00356869	0.0066801	0.00988347	0.0109915	0.0135487	0.0113662	0.0111113	0.00849755
		0.00565258	0.00628104	0.00626475	0.00579496	0.00428303	0.00339626	0.00322767	0.00294847	0.0037462	0.00335791	0.00292111	0.00178087	0.000486915	0.000150187	−0.00120726092154553	−0.00135260862977925	−0.00182589933671273	−0.00105391373256404	−0.000420383426897438	0.000520984	0.00181736	0.00317674	0.00393705	0.00397844	0.00357936	0.00294204	0.00255467	0.00210756	0.00258249	0.00309478	0.00342519	0.00296958	0.00207756	0.00156849	0.00218038	0.00244332	0.00245554	0.00252132	0.00252007	0.00328927	0.00321992	0.0037987	0.00355675	0.00319042	0.00236551	0.00166991	0.000901959	5.62642e-05
		0.0118692	0.0110412	0.00871732	0.00776885	0.00690557	0.0054138	0.00428947	0.00247854	0.00283579	−0.000575874277330543	−0.00021195454073074	−0.00127934307918064	−0.000566383775506769	−0.00180963951441909	−0.000600479282058622	0.00071788	0.00136675	0.000810911	0.00039368	0.00117858	0.000702766	0.0021643	0.00202898	0.00510132	0.00545282	0.00557081	0.00546442	0.00558487	0.00805615	0.00780963	0.00945371	0.00888909	0.00818234	0.00767676	0.00737904	0.00706398	0.0053435	0.00468608	0.0056158	0.00650029	0.00590215	0.00548516	0.00371852	0.00359924	0.00356093	0.00274615	0.00241762	0.000692455
[truncated: 3 more columns]

[truncated: 9 more sheets: Fig. S4, Fig. S5, Fig. S6, Fig. S7, Fig. S8, Fig. S9, Fig. S10, Fig. S11, Fig. S12]
